# Supplementary material for: Both L-Lactyl and D-Lactyl Enantiomers Modify Histones in Mouse Testis
Source: Mol Cell Proteomics. 2026 Jun 12;25(7):101601. doi: 10.1016/j.mcpro.2026.101601 (PMC13380202; doi:10.1016/j.mcpro.2026.101601)
Supplement: Supplemental Tables [file mmc2.xlsx]

## Sheet: Suppl_table1
Supplementary Table 1: list of synthetic peptides ordered in acetylated (Kac), L-lactylated or D-lactylated (Kla) forms
Peptide	Name	Type of modification
KlaSTGGKAPR	H3K9la	L- or D-lactyl
KSTGGKlaAPR	H3K14la	L- or D-lactyl
KlaQLATKAAR	H3K18la	L- or D-lactyl
KQLATKlaAAR	H3K23la	L- or D-lactyl
KlaQLATKVAR	H3tK18la	L- or D-lactyl
KQLATKlaVAR	H3tK23la	L- or D-lactyl
KlaSAPATGGVKKPHR	H3K27la	L- or D-lactyl
KlaSAPSTGGVKKPHR	H3.3K27la	L- or D-lactyl
YQKlaSTELLIR	H3K56la	L- or D-lactyl
KlaLPFQR	H3K64la	L- or D-lactyl
EIAQDFKlaTDLR	H3K79la	L- or D-lactyl
VTIMPKlaDIQLAR	H3K122la	L- or D-lactyl
GKlaGGKGLGKGGAKR	H4K5la	L- or D-lactyl
GKGGKlaGLGKGGAKR	H4K8la	L- or D-lactyl
GKGGKGLGKlaGGAKR	H4K12la	L- or D-lactyl
GKGGKGLGKGGAKlaR	H4K16la	L- or D-lactyl
DNIQGITKlaPAIR	H4K31la	L- or D-lactyl
DAVTYTEHAKlaR	H4K77la	L- or D-lactyl
KlaTVTAMDVVYALKR	H4K79la	L- or D-lactyl
KTVTAMDVVYALKlaR	H4K91la	L- or D-lactyl
KacSTGGKAPR	H3K9ac	acetyl
KSTGGKacAPR	H3K14ac	acetyl
KacQLATKAAR	H3K18ac	acetyl
KQLATKacAAR	H3K23ac	acetyl
KacQLATKVAR	H3tK18ac	acetyl
KQLATKacVAR	H3tK23ac	acetyl
KacSAPATGGVKKPHR	H3K27ac	acetyl
KacSAPSTGGVKKPHR	H3.3K27ac	acetyl
YQKacSTELLIR	H3K56ac	acetyl
KacLPFQR	H3K64ac	acetyl
EIAQDFKacTDLR	H3K79ac	acetyl
VTIMPKacDIQLAR	H3K122ac	acetyl
GKacGGKGLGKGGAKR	H4K5ac	acetyl
GKGGKacGLGKGGAKR	H4K8ac	acetyl
GKGGKGLGKacGGAKR	H4K12ac	acetyl
GKGGKGLGKGGAKacR	H4K16ac	acetyl
DNIQGITKacPAIR	H4K31ac	acetyl
DAVTYTEHAKacR	H4K77ac	acetyl
KacTVTAMDVVYALKR	H4K79ac	acetyl
KTVTAMDVVYALKacR	H4K91ac	acetyl

## Sheet: Suppl_table2
Supplementary Table 2: table provided to the MS instrument to program the first PRM analyses targeting only acetylated and L-lactylated peptides, both synthetic ones ("lab") and the expected endogenous counterparts in mouse testis histones
Mass [m/z]	Formula [M]	Species	CS [z]	Polarity	Start [min]	End [min]	NCE	Sequence
533.3	1064.59		2		25.87	30.87		KSTGGKAPR_ac_pro_lab_or_isomer
528.296	1054.58		2		25.87	30.87		KSTGGKAPR_ac_pro_or isomer
548.305	1094.6		2		25.93	30.93		KSTGGKAPR_lac-pro-lab_or_isomer
543.301	1084.59		2		25.93	30.93		KSTGGKAPR_lac-pro_or_isomer
575.845	1149.67		2		46.88	51.88		KQLATKAAR_ac-pro-lab_or_isomer
570.84	1139.67		2		46.88	51.88		KQLATKAAR_ac-pro_or_isomer
590.85	1179.68		2		46.81	51.81		KQLATKAAR_lac-pro_lab_or_isomer
585.846	1169.68		2		46.81	51.81		KQLATKAAR_lac-pro_or_isomer
589.86	1177.71		2		53.91	58.91		KQLATKVAR_ac-pro-lab_or_isomer
584.856	1167.7		2		53.91	58.91		KQLATKVAR_ac_pro_or_isomer
604.865	1207.72		2		53.8	58.8		KQLATKVAR_lac-pro-lab_or_isomer
599.861	1197.71		2		53.8	58.8		KQLATKVAR_lac-pro_or_isomer
827.469	1652.92		2		34.88	38.88		KSAPATGGVKKPHR_ac_pro_pro_lab
822.465	1642.92		2		34.88	38.88		KSAPATGGVKKPHR_ac_pro_pro
842.474	1682.93		2		34.81	38.81		KSAPATGGVKKPHR-lac-pro-pro-lab
837.47	1672.93		2		34.81	38.81		KSAPATGGVKKPHR-lac-pro-pro
835.467	1668.92		2		34.15	38.15		KSAPSTGGVKKPHR_ac_pro_pro_lab
830.462	1658.91		2		34.15	38.15		KSAPSTGGVKKPHR_ac_pro_pro
679.881	1357.75		2		58.38	62.38		YQKSTELLIR_ac_lab
674.877	1347.74		2		58.38	62.38		YQKSTELLIR_ac
694.887	1387.76		2		58.07	62.07		YQKSTELLIR_ lac-lab
689.883	1377.75		2		58.07	62.07		YQKSTELLIR_ lac
448.765	895.516		2		51.82	55.82		KLPFQR_ac_lab
443.761	885.507		2		51.82	55.82		KLPFQR_ac
463.77	925.526		2		51.59	55.59		KLPQR_lac_lab
458.766	915.518		2		51.59	55.59		KLPFQR_lac
722.371	1442.73		2		64.24	68.24		EIAQDFKTDLR_ac_lab
717.367	1432.72		2		64.24	68.24		EIAQDFKTDLR_ac
737.377	1472.74		2		63.99	67.99		EIAQDFKTDLR_lac_lab
732.372	1462.73		2		63.99	67.99		EIAQDFKTDLR_lac
746.925	1491.84		2		67.09	71.09		VTIMPKDIQLAR_ac_lab
741.921	1481.83		2		67.09	71.09		VTIMPKDIQLAR_ac
761.931	1521.85		2		66.8	70.8		VTIMPKDIQLAR_lac_lab
756.926	1511.84		2		66.8	70.8		VTIMPKDIQLAR_lac
773.951	1545.89		2		41.6	46.6		GKGGKGLGKGGAKR_ac_pro-pro-pro-lab_or_isomer
768.947	1535.88		2		41.6	46.6		GKGGKGLGKGGAKR_ac_pro-pro-pro_or_isomer
788.956	1575.9		2		41.44	46.44		GKGGKGLGKGGAKR_lac-pro-pro-pro-lab_or_isomer
783.952	1565.89		2		41.44	46.44		GKGGKGLGKGGAKR_lac_pro-pro-pro_or_isomer
717.403	1432.79		2		50.33	54.33		DNIQGITKPAIR_ac-lab
712.399	1422.78		2		50.33	54.33		DNIQGITKPAIR_ac
732.408	1462.8		2		50.17	54.17		DNIQGITKPAIR_lac-lab
727.404	1452.79		2		50.17	54.17		DNIQGITKPAIR_lac
699.848	1397.68		2		34.04	38.04		DAVTYTEHAKR_ac_lab
694.844	1387.67		2		34.04	38.04		DAVTYTEHAKR_ac
714.853	1427.69		2		33.85	37.85		DAVTYTEHAKR_lac_lab
709.849	1417.68		2		33.85	37.85		DAVTYTEHAKR_lac
879.989	1757.96		2		74.03	79.03		KTVTAMDVVYALKR_ac-pro-lab_or_isomer
874.984	1747.95		2		74.03	79.03		KTVTAMDVVYALKR_ac-pro_or_isomer
894.994	1787.97		2		73.79	78.79		KTVTAMDVVYALKR_lac-pro-lab_or_isomer
889.99	1777.96		2		73.79	78.79		KTVTAMDVVYALKR_lac-pro_or_isomer

## Sheet: Suppl_table3
Supplementary Table 3: table provided to the MS instrument to program the PRM analyses aiming to assess the presence of L- and D-lactylated peptides, in addition to their acetylated counterparts, in mouse testis histones, and y fragments considered for quantification in Skyline
Mass [m/z]	Formula [M]	Species	CS [z]	Polarity	Start [min]	End [min]	NCE	Sequence			y fragment ions used for quantification
533.3	1064.59		2	Positive	23.295	27.295		KSTGGKAPR_ac_pro_lab_or_isomer			y8,y7,y6
528.296	1054.58		2	Positive	23.295	27.295		KSTGGKAPR_ac_pro_or isomer			y8,y7,y6
548.305	1094.6		2	Positive	23.285	27.285		KSTGGKAPR_lac-pro-lab_or_isomer			y8,y7,y6
543.301	1084.59		2	Positive	23.285	27.285		KSTGGKAPR_lac-pro_or_isomer			y8,y7,y6
575.845	1149.67		2	Positive	46.495	50.495		KQLATKAAR_ac-pro-lab_or_isomer			y8,y7,y6,y5
570.84	1139.67		2	Positive	46.495	50.495		KQLATKAAR_ac-pro_or_isomer			y8,y7,y6,y5
590.85	1179.68		2	Positive	46.36	50.36		KQLATKAAR_lac-pro_lab_or_isomer			y8,y7,y6,y5
585.846	1169.68		2	Positive	46.36	50.36		KQLATKAAR_lac-pro_or_isomer			y8,y7,y6,y5
589.86	1177.71		2	Positive	54	58		KQLATKVAR_ac-pro-lab_or_isomer			y8,y7,y6,y5
584.856	1167.7		2	Positive	54	58		KQLATKVAR_ac_pro_or_isomer			y8,y7,y6,y5
604.865	1207.72		2	Positive	53.83	57.83		KQLATKVAR_lac-pro-lab_or_isomer			y8,y7,y6,y5
599.861	1197.71		2	Positive	53.83	57.83		KQLATKVAR_lac-pro_or_isomer			y8,y7,y6,y5
827.469	1652.92		2	Positive	33.01	37.01		KSAPATGGVKKPHR_ac_pro_pro_lab			y13,y11,y8
822.465	1642.92		2	Positive	33.01	37.01		KSAPATGGVKKPHR_ac_pro_pro			y13,y11,y8
842.474	1682.93		2	Positive	32.86	36.86		KSAPATGGVKKPHR-lac-pro-pro-lab			y13,y11,y8
837.47	1672.93		2	Positive	32.86	36.86		KSAPATGGVKKPHR-lac-pro-pro			y13,y11,y8
835.467	1668.92		2	Positive	32.21	36.21		KSAPSTGGVKKPHR_ac_pro_pro_lab			y13,y11,y8
830.462	1658.91		2	Positive	32.21	36.21		KSAPSTGGVKKPHR_ac_pro_pro			y13,y11,y8
850.472	1698.93		2	Positive	32.12	36.12		KSAPSTGGVKKPHR-lac-pro-pro-lab			y13,y11,y8
845.468	1688.92		2	Positive	32.12	36.12		KSAPSTGGVKKPHR-lac-pro-pro			y13,y11,y8
679.881	1357.75		2	Positive	58.25	62.25		YQKSTELLIR_ac_lab			y9,y8
674.877	1347.74		2	Positive	58.25	62.25		YQKSTELLIR_ac			y9,y8
694.887	1387.76		2	Positive	58.14	62.14		YQKSTELLIR_ lac-lab			y9,y8
689.883	1377.75		2	Positive	58.14	62.14		YQKSTELLIR_ lac			y9,y8
448.765	895.516		2	Positive	51.2	55.2		KLPFQR_ac_lab			y5
443.761	885.507		2	Positive	51.2	55.2		KLPFQR_ac			y5
463.77	925.526		2	Positive	51.01	55.01		KLPQR_lac_lab			y5
458.766	915.518		2	Positive	51.01	55.01		KLPFQR_lac			y5
722.371	1442.73		2	Positive	64.52	68.52		EIAQDFKTDLR_ac_lab			y9,y8,y7
717.367	1432.72		2	Positive	64.52	68.52		EIAQDFKTDLR_ac			y9,y8,y7
737.377	1472.74		2	Positive	64.18	68.18		EIAQDFKTDLR_lac_lab			y9,y8,y7
732.372	1462.73		2	Positive	64.18	68.18		EIAQDFKTDLR_lac			y9,y8,y7
746.925	1491.84		2	Positive	67.19	71.19		VTIMPKDIQLAR_ac_lab			non identified
741.921	1481.83		2	Positive	67.19	71.19		VTIMPKDIQLAR_ac			non identified
754.923	1507.83		2	Positive	59.14	63.14		VTIMPKDIQLAR_ox-ac_lab			y8
749.918	1497.82		2	Positive	59.14	63.14		VTIMPKDIQLAR_ox-ac			y8
761.931	1521.85		2	Positive	66.94	70.94		VTIMPKDIQLAR_lac_lab			non identified
756.926	1511.84		2	Positive	66.94	70.94		VTIMPKDIQLAR_lac			non identified
769.928	1537.84		2	Positive	59.03	63.03		VTIMPKDIQLAR_ox_lac_lab			y8
764.924	1527.83		2	Positive	59.03	63.03		VTIMPKDIQLAR_ox_lac			y8
773.951	1545.89		2	Positive	40.855	44.855		GKGGKGLGKGGAKR_ac_pro-pro-pro-lab_or_isomer			y5
768.947	1535.88		2	Positive	40.855	44.855		GKGGKGLGKGGAKR_ac_pro-pro-pro_or_isomer			y5
788.956	1575.9		2	Positive	40.705	44.705		GKGGKGLGKGGAKR_lac-pro-pro-pro-lab_or_isomer			y5
783.952	1565.89		2	Positive	40.705	44.705		GKGGKGLGKGGAKR_lac_pro-pro-pro_or_isomer			y5
717.403	1432.79		2	Positive	49.69	53.69		DNIQGITKPAIR_ac-lab			y9,y8,y6
712.399	1422.78		2	Positive	49.69	53.69		DNIQGITKPAIR_ac			y9,y8,y6
732.408	1462.8		2	Positive	49.53	53.53		DNIQGITKPAIR_lac-lab			y9,y8,y6
727.404	1452.79		2	Positive	49.53	53.53		DNIQGITKPAIR_lac			y9,y8,y6
699.848	1397.68		2	Positive	32.17	36.17		DAVTYTEHAKR_ac_lab			y6,y5
694.844	1387.67		2	Positive	32.17	36.17		DAVTYTEHAKR_ac			y6,y5
714.853	1427.69		2	Positive	31.93	35.93		DAVTYTEHAKR_lac_lab			y6,y5
709.849	1417.68		2	Positive	31.93	35.93		DAVTYTEHAKR_lac			y6,y5
879.989	1757.96		2	Positive	73.72	77.72		KTVTAMDVVYALKR_ac-pro-lab_or_isomer			non identified
874.984	1747.95		2	Positive	73.72	77.72		KTVTAMDVVYALKR_ac-pro_or_isomer			non identified
887.986	1773.96		2	Positive	69.565	73.565		KTVTAMDVVYALKR_ac-ox-pro-lab_or_isomer
882.982	1763.95		2	Positive	69.565	73.565		KTVTAMDVVYALKR_ac-ox-pro_or_isomer
894.994	1787.97		2	Positive	73.72	77.72		KTVTAMDVVYALKR_lac-pro-lab_or_isomer
889.99	1777.96		2	Positive	73.72	77.72		KTVTAMDVVYALKR_lac-pro_or_isomer
902.992	1803.97		2	Positive	69.565	73.565		KTVTAMDVVYALKR_lac-ox-pro-lab_or_isomer
897.987	1793.96		2	Positive	69.565	73.565		KTVTAMDVVYALKR_lac-ox-pro_or_isomer

## Sheet: Suppl_table4
Supplementary table 4: estimation by DDA analyses of the relative abundance of acetylation on the N-terminal lysines of histones H3 and H4
	H3K9	H3K14	H3.1K18	H3.1K23	H3.tK18	H3.tK23	H3.1K27	H3.3K27			summed H4K5_8_12	average H4K5/8/12	H4K16ac
rep1	0.0100353	0.255323	0.11009	0.282275	0.10481	0.265069	0.000923099	0.00240013		rep1	0.127217	0.0424058	0.340421
rep2	0.00532236	0.200795	0.0671048	0.270262	0.0533315	0.213947	0.0008	0.0022		rep2	0.0608678	0.0202893	0.3616
rep3	0.00934336	0.185166	0.127861	0.28986	0.115331	0.28249	0.000926374	0.00217623		rep3	0.148081	0.0493603	0.32899
rep4	0.0101308	0.238092	0.113974	0.278962	0.0888233	0.261522	0.000598236	0.0021527		rep4	0.119494	0.0398315	0.349665
average	0.00870796	0.219844	0.104758	0.28034	0.0905739	0.255757	0.000811927	0.00223226		average	0.113915	0.0379717	0.345169
SD	0.00228417	0.0324407	0.0262353	0.00812061	0.0271147	0.029341	0.000154125	0.000113566		SD	0.0373694	0.0124565	0.0138382

## Sheet: Suppl_table5
Supplementary Table 5: table provided to the MS instrument to program the PRM analyses aiming to estimate the relative abundance of C-terminal acetylation sites of H3 and H4, and y fragments considered for quantification in Skyline
Mass [m/z]	Formula [M]	Species	CS [z]	Polarity	Start [min]	End [min]	NCE	Sequence	Residue		y ions for quantification
679.881	1357.75		2	Positive	57.78	61.78		YQKSTELLIR_ac_lab	H3K56		y9,y8
674.877	1347.74		2	Positive	57.78	61.78		YQKSTELLIR_ac	H3K56		y9,y8
681.885	1361.76		2	Positive	60.05	64.05		YQKSTELLIR_pro	H3K56		y9,y8
448.765	895.516		2	Positive	50.88	54.88		KLPFQR_ac_lab	H3K64		y5
443.761	885.507		2	Positive	50.88	54.88		KLPFQR_ac	H3K64		y5
450.769	899.523		2	Positive	53.42	57.42		KLPFQR_pro	H3K64		y5
722.371	1442.73		2	Positive	63.75	67.75		EIAQDFKTDLR_ac_lab	H3K79		y9,y8,y7
717.367	1432.72		2	Positive	63.75	67.75		EIAQDFKTDLR_ac	H3K79		y9,y8,y7
731.383	1460.75		2	Positive	69.36	73.36		EIAQDFKTDLR_bu	H3K79		y9,y8,y7
710.378	1418.74		2	Positive	52.91	56.91		EIAQDFKTDLR_me2	H3K79		y9,y8,y7
724.375	1446.74		2	Positive	66.36	70.36		EIAQDFKTDLR_pro	H3K79		y9,y8,y7
746.925	1491.84		2	Positive	66.35	70.35		VTIMPKDIQLAR_ac_lab	H3K122
741.921	1481.83		2	Positive	66.35	70.35		VTIMPKDIQLAR_ac	H3K122		non identified
754.923	1507.83		2	Positive	58.59	62.52		VTIMPKDIQLAR_ox-ac_lab	H3K122		y8
749.918	1497.82		2	Positive	58.59	62.52		VTIMPKDIQLAR_ox-ac	H3K122		y8
756.926	1511.84		2	Positive	60.65	64.65		VTIMPKDIQLAR_ox-pro	H3K122		y8
717.403	1432.79		2	Positive	49.32	53.32		DNIQGITKPAIR_ac-lab	H4K31		y9,y8,y6
712.399	1422.78		2	Positive	49.32	53.32		DNIQGITKPAIR_ac	H4K31		y9,y8,y6
719.407	1436.8		2	Positive	51.64	55.64		DNIQGITKPAIR_pro	H4K31		y9,y8,y6
699.848	1397.68		2	Positive	32.63	36.63		DAVTYTEHAKR_ac_lab	H4K77		y6,y5
694.844	1387.67		2	Positive	32.63	36.63		DAVTYTEHAKR_ac	H4K77		y6,y5
701.852	1401.69		2	Positive	35.49	39.49		DAVTYTEHAKR_pro	H4K77		y6,y5
887.986	1773.96		2	Positive	68.715	73.715		KTVTAMDVVYALKR_ac-ox-pro-lab_or_isomer	H4K79/91
882.982	1763.95		2	Positive	68.715	73.715		KTVTAMDVVYALKR_ac-ox-pro_or_isomer	H4K79/91
889.99	1777.96		2	Positive	69.925	74.925		KTVTAMDVVYALKR_pro-ox-pro_or_isomer	H4K79/91

## Sheet: Suppl_Table6
Supplementary table 6: list of histone peptides identified by Mascot with a score above 25, when analyzing the gel band corresponding to histone H3 from mouse testis
sequence	modifications	ptm_protein_positions	psm_score	calculated_mass	charge	experimental_moz	delta_moz	rt	initial_query_id	rank	cd_pretty_rank	fragment_matches_count	spectrum_title	ptm_score	ptm_sites_confidence	accession
TKQTAR	Propionyl (Any N-term); Propionyl (K2)	Propionyl (Any N-term); Propionyl (K5)	40.46	815.45	2	408.732	-2.8e-05	19.561	1631	1	1	5	first_cycle:5947;last_cycle:5947;first_scan:7412;last_scan:7412;first_time:19.561;last_time:19.561;raw_file_identifier:HF2_025222;	1	Propionyl (K2) = 1.0	TS_H3.4_H3T
TKQTAR	Propionyl (Any N-term); Butyryl (K2)	Propionyl (Any N-term); Butyryl (K5)	39.41	829.466	2	415.74	-0.000255	24.637	1843	1	1	5	first_cycle:6247;last_cycle:6247;first_scan:9870;last_scan:9870;first_time:24.637;last_time:24.637;raw_file_identifier:HF2_025222;	1	Butyryl (K2) = 1.0	TS_H3.4_H3T
TKQTAR	Propionyl (Any N-term); Propionyl (K2); Oxidation (Q3)	Propionyl (Any N-term); Propionyl (K5); Oxidation (Q6)	37.03	831.445	2	416.729	-0.000888	19.347	1869	1	1	5	first_cycle:5920;last_cycle:5920;first_scan:7317;last_scan:7317;first_time:19.347;last_time:19.347;raw_file_identifier:HF2_025222;	0.96	Propionyl (K2) = 0.96,Oxidation (Q3) = 0.96	TS_H3.4_H3T
KLPFQR	Propionyl (Any N-term)	Propionyl (Any N-term)	55.73	843.497	2	422.755	-0.000105	36.712	2105	1	1	5	first_cycle:7042;last_cycle:7042;first_scan:15843;last_scan:15843;first_time:36.712;last_time:36.712;raw_file_identifier:HF2_025222;			TS_H3.4_H3T
TKQTAR	Propionyl (Any N-term); Butyryl (K2); Oxidation (Q3)	Propionyl (Any N-term); Butyryl (K5); Oxidation (Q6)	33.77	845.461	2	423.738	0.000285	24.497	2146	1	1	5	first_cycle:6240;last_cycle:6240;first_scan:9793;last_scan:9793;first_time:24.497;last_time:24.497;raw_file_identifier:HF2_025222;	1	Butyryl (K2) = 1.0,Oxidation (Q3) = 1.0	TS_H3.4_H3T
KLPFQR	Propionyl (Any N-term); Propionyl (K1)	Propionyl (Any N-term); Propionyl (K65)	43.47	899.523	2	450.769	8.7e-05	55.815	3213	1	1	5	first_cycle:7790;last_cycle:7790;first_scan:25030;last_scan:25030;first_time:55.815;last_time:55.815;raw_file_identifier:HF2_025222;	1	Propionyl (K1) = 1.0	TS_H3.4_H3T
KLPFQR	Propionyl (Any N-term); Lactyl_DP (K1)	Propionyl (Any N-term); Lactyl_DP (K65)	37.05	915.518	2	458.765	-0.001272	51.239	3627	1	1	5	first_cycle:7608;last_cycle:7608;first_scan:22808;last_scan:22808;first_time:51.239;last_time:51.239;raw_file_identifier:HF2_025222;	1	Lactyl_DP (K1) = 1.0	TS_H3.4_H3T
KLPFQR	Propionyl (Any N-term); Propionyl (K1); Oxidation (Q5)	Propionyl (Any N-term); Propionyl (K65); Oxidation (Q69)	37.15	915.518	2	458.766	-7.2e-05	53.433	3638	1	1	5	first_cycle:7697;last_cycle:7697;first_scan:23863;last_scan:23863;first_time:53.433;last_time:53.433;raw_file_identifier:HF2_025222;	1	Propionyl (K1) = 1.0,Oxidation (Q5) = 1.0	TS_H3.4_H3T
KSTGGKAPR	Propionyl (Any N-term); Acetyl (K6)	Propionyl (Any N-term); Acetyl (K15)	72.78	998.551	2	500.282	-0.000412	15.434	5919	1	1	8	first_cycle:5344;last_cycle:5344;first_scan:5535;last_scan:5535;first_time:15.434;last_time:15.434;raw_file_identifier:HF2_025222;	1	Acetyl (K6) = 1.0	TS_H3.4_H3T
KSTGGKAPR	Propionyl (Any N-term); Propionyl (K1)	Propionyl (Any N-term); Propionyl (K10)	63.89	1012.57	2	507.291	6e-05	18.439	6300	1	1	7	first_cycle:5866;last_cycle:5866;first_scan:6882;last_scan:6882;first_time:18.439;last_time:18.439;raw_file_identifier:HF2_025222;	1	Propionyl (K1) = 1.0	TS_H3.4_H3T
KSTGGKAPR	Propionyl (Any N-term); Propionyl (K6)	Propionyl (Any N-term); Propionyl (K15)	73.5	1012.57	2	507.29	-0.00014	17.607	6297	1	1	8	first_cycle:5788;last_cycle:5788;first_scan:6467;last_scan:6467;first_time:17.607;last_time:17.607;raw_file_identifier:HF2_025222;	1	Propionyl (K6) = 1.0	TS_H3.4_H3T
KSTGGKAPR	Propionyl (Any N-term); Dimethyl (K1); Acetyl (K6)	Propionyl (Any N-term); Dimethyl (K10); Acetyl (K15)	59.24	1026.58	2	514.298	-0.00016	15.105	6727	1	1	13	first_cycle:5261;last_cycle:5261;first_scan:5401;last_scan:5401;first_time:15.105;last_time:15.105;raw_file_identifier:HF2_025222;	1	Dimethyl (K1) = 1.0,Acetyl (K6) = 1.0	TS_H3.4_H3T
KSTGGKAPR	Propionyl (Any N-term); Acetyl (K1); Acetyl (K6)	Propionyl (Any N-term); Acetyl (K10); Acetyl (K15)	54.3	1040.56	2	521.288	-0.000192	22.651	7103	1	1	7	first_cycle:6129;last_cycle:6129;first_scan:8893;last_scan:8893;first_time:22.651;last_time:22.651;raw_file_identifier:HF2_025222;	1	Acetyl (K1) = 1.0,Acetyl (K6) = 1.0	TS_H3.4_H3T
KSTGGKAPR	Propionyl (Any N-term); Trimethyl (K1); Acetyl (K6)	Propionyl (Any N-term); Trimethyl (K10); Acetyl (K15)	38.37	1040.6	2	521.306	-0.000188	14.758	7118	1	1	7	first_cycle:5169;last_cycle:5169;first_scan:5277;last_scan:5277;first_time:14.758;last_time:14.758;raw_file_identifier:HF2_025222;	1	Trimethyl (K1) = 1.0,Acetyl (K6) = 1.0	TS_H3.4_H3T
KSTGGKAPR	Propionyl (Any N-term); Dimethyl (K1); Propionyl (K6)	Propionyl (Any N-term); Dimethyl (K10); Propionyl (K15)	66.94	1040.6	2	521.306	-0.000288	17.223	7116	1	1	8	first_cycle:5743;last_cycle:5743;first_scan:6282;last_scan:6282;first_time:17.223;last_time:17.223;raw_file_identifier:HF2_025222;	1	Dimethyl (K1) = 1.0,Propionyl (K6) = 1.0	TS_H3.4_H3T
KSTGGKAPR	Propionyl (Any N-term); Propionyl (K1); Dimethyl (K6)	Propionyl (Any N-term); Propionyl (K10); Dimethyl (K15)	34.88	1040.6	3	347.873	-0.000117	17.109	7119	2	1	7	first_cycle:5724;last_cycle:5724;first_scan:6233;last_scan:6233;first_time:17.109;last_time:17.109;raw_file_identifier:HF2_025222;	0.5	Propionyl (K1) = 0.5,Dimethyl (K6) = 0.5	TS_H3.4_H3T
KSTGGKAPR	Propionyl (Any N-term); Acetyl (K1); Propionyl (K6)	Propionyl (Any N-term); Acetyl (K10); Propionyl (K15)	51.07	1054.58	2	528.296	-0.000219	25.266	7460	1	1	8	first_cycle:6314;last_cycle:6314;first_scan:10184;last_scan:10184;first_time:25.266;last_time:25.266;raw_file_identifier:HF2_025222;	1	Acetyl (K1) = 1.0,Propionyl (K6) = 1.0	TS_H3.4_H3T
KSTGGKAPR	Propionyl (Any N-term); Propionyl (K1); Acetyl (K6)	Propionyl (Any N-term); Propionyl (K10); Acetyl (K15)	63.54	1054.58	2	528.296	0.00038	25.881	7466	1	1	8	first_cycle:6353;last_cycle:6353;first_scan:10496;last_scan:10496;first_time:25.881;last_time:25.881;raw_file_identifier:HF2_025222;	1	Propionyl (K1) = 1.0,Acetyl (K6) = 1.0	TS_H3.4_H3T
KSTGGKAPR	Propionyl (Any N-term); Butyryl (K1); Dimethyl (K6)	Propionyl (Any N-term); Butyryl (K10); Dimethyl (K15)	36.98	1054.61	3	352.545	-0.000403	17.038	7478	2	2	9	first_cycle:5715;last_cycle:5715;first_scan:6199;last_scan:6199;first_time:17.038;last_time:17.038;raw_file_identifier:HF2_025222;	0.01	Butyryl (K1) = 0.01,Dimethyl (K6) = 0.01	TS_H3.4_H3T
KSTGGKAPR	Propionyl (Any N-term); Trimethyl (K1); Propionyl (K6)	Propionyl (Any N-term); Trimethyl (K10); Propionyl (K15)	61.27	1054.61	2	528.314	-0.000216	17.056	7486	1	1	8	first_cycle:5718;last_cycle:5718;first_scan:6208;last_scan:6208;first_time:17.056;last_time:17.056;raw_file_identifier:HF2_025222;	1	Trimethyl (K1) = 1.0,Propionyl (K6) = 1.0	TS_H3.4_H3T
YHPGTVALR	Propionyl (Any N-term)	Propionyl (Any N-term)	58.08	1068.57	2	535.293	0.000111	35.917	7749	1	1	7	first_cycle:6986;last_cycle:6986;first_scan:15441;last_scan:15441;first_time:35.917;last_time:35.917;raw_file_identifier:HF2_025222;			TS_H3.4_H3T
KSTGGKAPR	Propionyl (Any N-term); Butyryl (K1); Acetyl (K6)	Propionyl (Any N-term); Butyryl (K10); Acetyl (K15)	39.94	1068.59	2	535.304	0.000353	31.38	7773	1	1	7	first_cycle:6657;last_cycle:6657;first_scan:13216;last_scan:13216;first_time:31.380;last_time:31.380;raw_file_identifier:HF2_025222;	1	Butyryl (K1) = 1.0,Acetyl (K6) = 1.0	TS_H3.4_H3T
KSTGGKAPR	Propionyl (Any N-term); Propionyl (K1); Propionyl (K6)	Propionyl (Any N-term); Propionyl (K10); Propionyl (K15)	63	1068.59	2	535.301	-0.002348	22.847	7758	1	1	8	first_cycle:6149;last_cycle:6149;first_scan:8995;last_scan:8995;first_time:22.847;last_time:22.847;raw_file_identifier:HF2_025222;	1	Propionyl (K1) = 1.0,Propionyl (K6) = 1.0	TS_H3.4_H3T
KSTGGKAPR	Propionyl (Any N-term); Lactyl_DP (K1); Acetyl (K6)	Propionyl (Any N-term); Lactyl_DP (K10); Acetyl (K15)	26.92	1070.57	2	536.292	-0.001579	22.16	7821	1	1	8	first_cycle:6108;last_cycle:6108;first_scan:8658;last_scan:8658;first_time:22.160;last_time:22.160;raw_file_identifier:HF2_025222;	1	Lactyl_DP (K1) = 1.0,Acetyl (K6) = 1.0	TS_H3.4_H3T
KSTGGKAPR	Propionyl (Any N-term); Butyryl (K1); Propionyl (K6)	Propionyl (Any N-term); Butyryl (K10); Propionyl (K15)	47.09	1082.61	2	542.312	0.000225	34.289	8090	1	1	7	first_cycle:6817;last_cycle:6817;first_scan:14652;last_scan:14652;first_time:34.289;last_time:34.289;raw_file_identifier:HF2_025222;	1	Butyryl (K1) = 1.0,Propionyl (K6) = 1.0	TS_H3.4_H3T
KSTGGKAPR	Propionyl (Any N-term); Propionyl (K1); Lactyl_DP (K6)	Propionyl (Any N-term); Propionyl (K10); Lactyl_DP (K15)	52.4	1084.59	2	543.302	0.000393	25.822	8193	1	1	8	first_cycle:6347;last_cycle:6347;first_scan:10464;last_scan:10464;first_time:25.822;last_time:25.822;raw_file_identifier:HF2_025222;	1	Propionyl (K1) = 1.0,Lactyl_DP (K6) = 1.0	TS_H3.4_H3T
KSTGGKAPR	Propionyl (Any N-term); Lactyl_DP (K1); Propionyl (K6)	Propionyl (Any N-term); Lactyl_DP (K10); Propionyl (K15)	54.47	1084.59	2	543.301	-0.000207	23.842	8182	1	1	8	first_cycle:6224;last_cycle:6224;first_scan:9485;last_scan:9485;first_time:23.842;last_time:23.842;raw_file_identifier:HF2_025222;	1	Lactyl_DP (K1) = 1.0,Propionyl (K6) = 1.0	TS_H3.4_H3T
KQLATKVAR	Propionyl (Any N-term); Acetyl (K6)	Propionyl (Any N-term); Acetyl (K24)	68.74	1111.67	2	556.843	0.000269	30.324	8825	1	1	8	first_cycle:6632;last_cycle:6632;first_scan:12719;last_scan:12719;first_time:30.324;last_time:30.324;raw_file_identifier:HF2_025222;	1	Acetyl (K6) = 1.0	TS_H3.4_H3T
KQLATKVAR	Propionyl (Any N-term); Acetyl (K1)	Propionyl (Any N-term); Acetyl (K19)	49.37	1111.67	2	556.843	0.000169	39.643	8824	1	1	8	first_cycle:7159;last_cycle:7159;first_scan:17231;last_scan:17231;first_time:39.643;last_time:39.643;raw_file_identifier:HF2_025222;	1	Acetyl (K1) = 1.0	TS_H3.4_H3T
KQLATKVAR	Propionyl (Any N-term); Propionyl (K6)	Propionyl (Any N-term); Propionyl (K24)	68.49	1125.69	2	563.851	0.000241	33.269	9107	1	1	8	first_cycle:6753;last_cycle:6753;first_scan:14139;last_scan:14139;first_time:33.269;last_time:33.269;raw_file_identifier:HF2_025222;	1	Propionyl (K6) = 1.0	TS_H3.4_H3T
KQLATKVAR	Propionyl (Any N-term); Propionyl (K1)	Propionyl (Any N-term); Propionyl (K19)	67.76	1125.69	2	563.851	-5.9e-05	42.612	9103	1	1	8	first_cycle:7274;last_cycle:7274;first_scan:18677;last_scan:18677;first_time:42.612;last_time:42.612;raw_file_identifier:HF2_025222;	1	Propionyl (K1) = 1.0	TS_H3.4_H3T
KQLATKVAR	Propionyl (Any N-term); Oxidation (Q2); Propionyl (K6)	Propionyl (Any N-term); Oxidation (Q20); Propionyl (K24)	44.88	1141.68	2	571.849	0.000782	32.779	9413	1	1	8	first_cycle:6695;last_cycle:6695;first_scan:13896;last_scan:13896;first_time:32.779;last_time:32.779;raw_file_identifier:HF2_025222;	1	Oxidation (Q2) = 1.0,Propionyl (K6) = 1.0	TS_H3.4_H3T
KQLATKVAR	Propionyl (Any N-term); Acetyl (K1); Acetyl (K6)	Propionyl (Any N-term); Acetyl (K19); Acetyl (K24)	51.65	1153.68	2	577.848	-0.000211	51.166	9647	1	1	8	first_cycle:7607;last_cycle:7607;first_scan:22774;last_scan:22774;first_time:51.166;last_time:51.166;raw_file_identifier:HF2_025222;	1	Acetyl (K1) = 1.0,Acetyl (K6) = 1.0	TS_H3.4_H3T
KQLATKVAR	Propionyl (Any N-term); Acetyl (K1); Propionyl (K6)	Propionyl (Any N-term); Acetyl (K19); Propionyl (K24)	76.39	1167.7	2	584.856	0.000461	53.791	9939	1	1	8	first_cycle:7705;last_cycle:7705;first_scan:24032;last_scan:24032;first_time:53.791;last_time:53.791;raw_file_identifier:HF2_025222;	1	Acetyl (K1) = 1.0,Propionyl (K6) = 1.0	TS_H3.4_H3T
KQLATKVAR	Propionyl (Any N-term); Propionyl (K1); Acetyl (K6)	Propionyl (Any N-term); Propionyl (K19); Acetyl (K24)	72.94	1167.7	2	584.856	0.000262	53.965	9937	1	1	8	first_cycle:7709;last_cycle:7709;first_scan:24114;last_scan:24114;first_time:53.965;last_time:53.965;raw_file_identifier:HF2_025222;	1	Propionyl (K1) = 1.0,Acetyl (K6) = 1.0	TS_H3.4_H3T
KQLATKVAR	Propionyl (Any N-term); Propionyl (K1); Propionyl (K6)	Propionyl (Any N-term); Propionyl (K19); Propionyl (K24)	80.18	1181.71	2	591.864	0.000234	57.037	10291	1	1	8	first_cycle:7834;last_cycle:7834;first_scan:25596;last_scan:25596;first_time:57.037;last_time:57.037;raw_file_identifier:HF2_025222;	1	Propionyl (K1) = 1.0,Propionyl (K6) = 1.0	TS_H3.4_H3T
KQLATKVAR	Propionyl (Any N-term); Butyryl (K1); Acetyl (K6)	Propionyl (Any N-term); Butyryl (K19); Acetyl (K24)	52.34	1181.71	2	591.864	0.000133	58.923	10288	1	1	8	first_cycle:7889;last_cycle:7889;first_scan:26480;last_scan:26480;first_time:58.923;last_time:58.923;raw_file_identifier:HF2_025222;	1	Butyryl (K1) = 1.0,Acetyl (K6) = 1.0	TS_H3.4_H3T
KQLATKVAR	Propionyl (Any N-term); Lactyl_DP (K1); Acetyl (K6)	Propionyl (Any N-term); Lactyl_DP (K19); Acetyl (K24)	34.5	1183.69	2	592.854	0.000402	49.425	10343	1	1	8	first_cycle:7526;last_cycle:7526;first_scan:21934;last_scan:21934;first_time:49.425;last_time:49.425;raw_file_identifier:HF2_025222;	0.92	Lactyl_DP (K1) = 0.92,Acetyl (K6) = 1.0	TS_H3.4_H3T
KQLATKVAR	Propionyl (Any N-term); Propionyl (K1); Oxidation (Q2); Acetyl (K6)	Propionyl (Any N-term); Propionyl (K19); Oxidation (Q20); Acetyl (K24)	36.5	1183.69	2	592.852	-0.000998	52.916	10339	1	1	8	first_cycle:7685;last_cycle:7685;first_scan:23622;last_scan:23622;first_time:52.916;last_time:52.916;raw_file_identifier:HF2_025222;	0.98	Propionyl (K1) = 0.98,Oxidation (Q2) = 0.98,Acetyl (K6) = 1.0	TS_H3.4_H3T
KQLATKVAR	Propionyl (Any N-term); Acetyl (K1); Oxidation (Q2); Propionyl (K6)	Propionyl (Any N-term); Acetyl (K19); Oxidation (Q20); Propionyl (K24)	49.92	1183.69	2	592.853	-0.000298	52.598	10341	1	1	8	first_cycle:7665;last_cycle:7665;first_scan:23464;last_scan:23464;first_time:52.598;last_time:52.598;raw_file_identifier:HF2_025222;	1	Acetyl (K1) = 1.0,Oxidation (Q2) = 1.0,Propionyl (K6) = 1.0	TS_H3.4_H3T
KQLATKVAR	Propionyl (Any N-term); Butyryl (K1); Propionyl (K6)	Propionyl (Any N-term); Butyryl (K19); Propionyl (K24)	69.47	1195.73	2	598.871	-0.000694	61.54	10600	1	1	8	first_cycle:8004;last_cycle:8004;first_scan:27731;last_scan:27731;first_time:61.540;last_time:61.540;raw_file_identifier:HF2_025222;	1	Butyryl (K1) = 1.0,Propionyl (K6) = 1.0	TS_H3.4_H3T
KQLATKVAR	Propionyl (Any N-term); Propionyl (K1); Butyryl (K6)	Propionyl (Any N-term); Propionyl (K19); Butyryl (K24)	73.52	1195.73	2	598.872	0.000206	61.077	10602	1	1	8	first_cycle:7961;last_cycle:7961;first_scan:27496;last_scan:27496;first_time:61.077;last_time:61.077;raw_file_identifier:HF2_025222;	1	Propionyl (K1) = 1.0,Butyryl (K6) = 1.0	TS_H3.4_H3T
KQLATKVAR	Propionyl (Any N-term); Propionyl (K1); Lactyl_DP (K6)	Propionyl (Any N-term); Propionyl (K19); Lactyl_DP (K24)	76	1197.71	2	599.861	7.4e-05	53.439	10657	1	1	8	first_cycle:7697;last_cycle:7697;first_scan:23866;last_scan:23866;first_time:53.439;last_time:53.439;raw_file_identifier:HF2_025222;	1	Propionyl (K1) = 1.0,Lactyl_DP (K6) = 1.0	TS_H3.4_H3T
KQLATKVAR	Propionyl (Any N-term); Propionyl (K1); Oxidation (Q2); Propionyl (K6)	Propionyl (Any N-term); Propionyl (K19); Oxidation (Q20); Propionyl (K24)	79.45	1197.71	2	599.861	-0.000525	56.514	10649	1	1	8	first_cycle:7806;last_cycle:7806;first_scan:25355;last_scan:25355;first_time:56.514;last_time:56.514;raw_file_identifier:HF2_025222;	1	Propionyl (K1) = 1.0,Oxidation (Q2) = 1.0,Propionyl (K6) = 1.0	TS_H3.4_H3T
KQLATKVAR	Propionyl (Any N-term); Lactyl_DP (K1); Propionyl (K6)	Propionyl (Any N-term); Lactyl_DP (K19); Propionyl (K24)	66.89	1197.71	2	599.862	0.000575	49.676	10665	1	1	8	first_cycle:7532;last_cycle:7532;first_scan:22054;last_scan:22054;first_time:49.676;last_time:49.676;raw_file_identifier:HF2_025222;	0.99	Lactyl_DP (K1) = 0.99,Propionyl (K6) = 1.0	TS_H3.4_H3T
YQKSTELLIR	Propionyl (Any N-term)	Propionyl (Any N-term)	96.56	1305.73	2	653.872	-0.000185	46.643	12917	1	1	9	first_cycle:7457;last_cycle:7457;first_scan:20633;last_scan:20633;first_time:46.643;last_time:46.643;raw_file_identifier:HF2_025222;			TS_H3.4_H3T
YQKSTELLIR	Propionyl (Any N-term); Oxidation (Q2)	Propionyl (Any N-term); Oxidation (Q56)	36.99	1321.72	2	661.87	0.000256	45.72	13215	1	1	7	first_cycle:7434;last_cycle:7434;first_scan:20199;last_scan:20199;first_time:45.720;last_time:45.720;raw_file_identifier:HF2_025222;	1	Oxidation (Q2) = 1.0	TS_H3.4_H3T
YQKSTELLIR	Propionyl (Any N-term); Propionyl (K3)	Propionyl (Any N-term); Propionyl (K57)	90.61	1361.76	2	681.884	-0.000892	62.122	13973	1	1	9	first_cycle:8031;last_cycle:8031;first_scan:28011;last_scan:28011;first_time:62.122;last_time:62.122;raw_file_identifier:HF2_025222;	1	Propionyl (K3) = 1.0	TS_H3.4_H3T
YQKSTELLIR	Propionyl (Any N-term); Oxidation (Q2); Propionyl (K3)	Propionyl (Any N-term); Oxidation (Q56); Propionyl (K57)	64.09	1377.75	2	689.883	0.000148	60.076	14341	1	1	9	first_cycle:7916;last_cycle:7916;first_scan:27016;last_scan:27016;first_time:60.076;last_time:60.076;raw_file_identifier:HF2_025222;	0.98	Oxidation (Q2) = 0.98,Propionyl (K3) = 0.98	TS_H3.4_H3T
YQKSTELLIR	Propionyl (Any N-term); Lactyl_DP (K3)	Propionyl (Any N-term); Lactyl_DP (K57)	72.94	1377.75	2	689.882	-0.000351	56.272	14334	1	1	9	first_cycle:7800;last_cycle:7800;first_scan:25242;last_scan:25242;first_time:56.272;last_time:56.272;raw_file_identifier:HF2_025222;	0.97	Lactyl_DP (K3) = 0.97	TS_H3.4_H3T
EIAQDFKTDLR	Propionyl (Any N-term)	Propionyl (Any N-term)	75.78	1390.71	2	696.361	-0.00139	52.634	14593	1	1	9	first_cycle:7671;last_cycle:7671;first_scan:23482;last_scan:23482;first_time:52.634;last_time:52.634;raw_file_identifier:HF2_025222;			TS_H3.4_H3T
EIAQDFKTDLR	Propionyl (Any N-term); Dimethyl (K7)	Propionyl (Any N-term); Dimethyl (K80)	102.24	1418.74	2	710.378	0.000462	53.431	15238	1	1	10	first_cycle:7697;last_cycle:7697;first_scan:23862;last_scan:23862;first_time:53.431;last_time:53.431;raw_file_identifier:HF2_025222;	1	Dimethyl (K7) = 1.0	TS_H3.4_H3T
EIAQDFKTDLR	Propionyl (Any N-term); Acetyl (K7)	Propionyl (Any N-term); Acetyl (K80)	75.55	1432.72	2	717.368	0.00093	63.79	15579	1	1	9	first_cycle:8077;last_cycle:8077;first_scan:28787;last_scan:28787;first_time:63.790;last_time:63.790;raw_file_identifier:HF2_025222;	1	Acetyl (K7) = 1.0	TS_H3.4_H3T
EIAQDFKTDLR	Propionyl (Any N-term); Oxidation (Q4); Dimethyl (K7)	Propionyl (Any N-term); Oxidation (Q77); Dimethyl (K80)	43.44	1434.74	2	718.373	-0.001997	45.826	15625	1	1	8	first_cycle:7436;last_cycle:7436;first_scan:20251;last_scan:20251;first_time:45.826;last_time:45.826;raw_file_identifier:HF2_025222;	1	Oxidation (Q4) = 1.0,Dimethyl (K7) = 1.0	TS_H3.4_H3T
VTIMPKDIQLAR	Propionyl (Any N-term)	Propionyl (Any N-term)	61.2	1439.82	2	720.916	0.000623	58.693	15809	1	1	9	first_cycle:7884;last_cycle:7884;first_scan:26375;last_scan:26375;first_time:58.693;last_time:58.693;raw_file_identifier:HF2_025222;			TS_H3.4_H3T
EIAQDFKTDLR	Propionyl (Any N-term); Propionyl (K7)	Propionyl (Any N-term); Propionyl (K80)	112.94	1446.74	2	724.375	0.000502	67.024	15968	1	1	10	first_cycle:8251;last_cycle:8251;first_scan:30324;last_scan:30324;first_time:67.024;last_time:67.024;raw_file_identifier:HF2_025222;	1	Propionyl (K7) = 1.0	TS_H3.4_H3T
VTIMPKDIQLAR	Propionyl (Any N-term); Oxidation (M4)	Propionyl (Any N-term); Oxidation (M121)	68.17	1455.81	2	728.913	-0.000536	51.124	16216	1	1	8	first_cycle:7606;last_cycle:7606;first_scan:22754;last_scan:22754;first_time:51.124;last_time:51.124;raw_file_identifier:HF2_025222;	1	Oxidation (M4) = 1.0	TS_H3.4_H3T
EIAQDFKTDLR	Propionyl (Any N-term); Butyryl (K7)	Propionyl (Any N-term); Butyryl (K80)	107.9	1460.75	2	731.382	-0.000426	70.587	16318	1	1	10	first_cycle:8361;last_cycle:8361;first_scan:31991;last_scan:31991;first_time:70.587;last_time:70.587;raw_file_identifier:HF2_025222;	1	Butyryl (K7) = 1.0	TS_H3.4_H3T
EIAQDFKTDLR	Propionyl (Any N-term); Lactyl_DP (K7)	Propionyl (Any N-term); Lactyl_DP (K80)	88.5	1462.73	2	732.373	0.000843	63.537	16474	1	1	10	first_cycle:8072;last_cycle:8072;first_scan:28674;last_scan:28674;first_time:63.537;last_time:63.537;raw_file_identifier:HF2_025222;	1	Lactyl_DP (K7) = 1.0	TS_H3.4_H3T
EIAQDFKTDLR	Propionyl (Any N-term); Oxidation (Q4); Propionyl (K7)	Propionyl (Any N-term); Oxidation (Q77); Propionyl (K80)	88.66	1462.73	2	732.373	0.000143	66	16469	1	1	10	first_cycle:8175;last_cycle:8175;first_scan:29832;last_scan:29832;first_time:66.000;last_time:66.000;raw_file_identifier:HF2_025222;	1	Oxidation (Q4) = 1.0,Propionyl (K7) = 1.0	TS_H3.4_H3T
EIAQDFKTDLR	Propionyl (Any N-term); Oxidation (Q4); Butyryl (K7)	Propionyl (Any N-term); Oxidation (Q77); Butyryl (K80)	98.31	1476.75	2	739.38	0.000215	69.672	16896	1	1	9	first_cycle:8334;last_cycle:8334;first_scan:31552;last_scan:31552;first_time:69.672;last_time:69.672;raw_file_identifier:HF2_025222;	1	Oxidation (Q4) = 1.0,Butyryl (K7) = 1.0	TS_H3.4_H3T
VTIMPKDIQLAR	Propionyl (Any N-term); Oxidation (M4); Dimethyl (K6)	Propionyl (Any N-term); Oxidation (M121); Dimethyl (K123)	57.02	1483.84	2	742.929	0.000216	60.345	17095	1	1	10	first_cycle:7922;last_cycle:7922;first_scan:27142;last_scan:27142;first_time:60.345;last_time:60.345;raw_file_identifier:HF2_025222;	1	Oxidation (M4) = 1.0,Dimethyl (K6) = 1.0	TS_H3.4_H3T
VTIMPKDIQLAR	Propionyl (Any N-term); Propionyl (K6)	Propionyl (Any N-term); Propionyl (K123)	91.92	1495.84	2	748.929	0.000516	68.888	17426	1	1	9	first_cycle:8313;last_cycle:8313;first_scan:31182;last_scan:31182;first_time:68.888;last_time:68.888;raw_file_identifier:HF2_025222;	1	Propionyl (K6) = 1.0	TS_H3.4_H3T
VTIMPKDIQLAR	Propionyl (Any N-term); Lactyl_DP (K6)	Propionyl (Any N-term); Lactyl_DP (K123)	51.33	1511.84	2	756.927	0.000257	65.371	17847	2	2	10	first_cycle:8161;last_cycle:8161;first_scan:29545;last_scan:29545;first_time:65.371;last_time:65.371;raw_file_identifier:HF2_025222;	0.04	Lactyl_DP (K6) = 0.04	TS_H3.4_H3T
VTIMPKDIQLAR	Propionyl (Any N-term); Propionyl (K6); Oxidation (Q9)	Propionyl (Any N-term); Propionyl (K123); Oxidation (Q126)	48.71	1511.84	2	756.927	0.000457	68.508	17853	2	2	9	first_cycle:8285;last_cycle:8285;first_scan:30999;last_scan:30999;first_time:68.508;last_time:68.508;raw_file_identifier:HF2_025222;	0.05	Propionyl (K6) = 0.99,Oxidation (Q9) = 0.05	TS_H3.4_H3T
VTIMPKDIQLAR	Propionyl (Any N-term); Oxidation (M4); Propionyl (K6)	Propionyl (Any N-term); Oxidation (M121); Propionyl (K123)	88.19	1511.84	2	756.926	-0.000144	61.523	17838	1	1	11	first_cycle:8003;last_cycle:8003;first_scan:27721;last_scan:27721;first_time:61.523;last_time:61.523;raw_file_identifier:HF2_025222;	1	Oxidation (M4) = 1.0,Propionyl (K6) = 1.0	TS_H3.4_H3T
VTIMPKDIQLAR	Propionyl (Any N-term); Oxidation (M4); Lactyl_DP (K6)	Propionyl (Any N-term); Oxidation (M121); Lactyl_DP (K123)	86.39	1527.83	2	764.925	0.001497	59.011	18264	1	1	11	first_cycle:7891;last_cycle:7891;first_scan:26522;last_scan:26522;first_time:59.011;last_time:59.011;raw_file_identifier:HF2_025222;	1	Oxidation (M4) = 1.0,Lactyl_DP (K6) = 1.0	TS_H3.4_H3T
VTIMPKDIQLAR	Propionyl (Any N-term); Oxidation (M4); Propionyl (K6); Oxidation (Q9)	Propionyl (Any N-term); Oxidation (M121); Propionyl (K123); Oxidation (Q126)	72.68	1527.83	2	764.923	-0.000403	61.125	18253	1	1	10	first_cycle:7962;last_cycle:7962;first_scan:27519;last_scan:27519;first_time:61.125;last_time:61.125;raw_file_identifier:HF2_025222;	1	Oxidation (M4) = 1.0,Propionyl (K6) = 1.0,Oxidation (Q9) = 1.0	TS_H3.4_H3T
VTIMPKDIQLAR	Propionyl (Any N-term); Lactyl_DP (K6); Oxidation (Q9)	Propionyl (Any N-term); Lactyl_DP (K123); Oxidation (Q126)	26.83	1527.83	2	764.923	-0.000403	61.125	18253	3	3	7	first_cycle:7962;last_cycle:7962;first_scan:27519;last_scan:27519;first_time:61.125;last_time:61.125;raw_file_identifier:HF2_025222;	0	Lactyl_DP (K6) = 0.0,Oxidation (Q9) = 1.0	TS_H3.4_H3T
KSAPATGGVKKPHR	Propionyl (Any N-term); Propionyl (K10); Dimethyl (K11)	Propionyl (Any N-term); Propionyl (K37); Dimethyl (K38)	90.09	1572.91	3	525.311	-0.000105	23.073	19290	2	2	12	first_cycle:6171;last_cycle:6171;first_scan:9112;last_scan:9112;first_time:23.073;last_time:23.073;raw_file_identifier:HF2_025222;	0.03	Propionyl (K10) = 0.03,Dimethyl (K11) = 0.03	TS_H3.4_H3T
KSAPATGGVKKPHR	Propionyl (Any N-term); Dimethyl (K1); Propionyl (K11)	Propionyl (Any N-term); Dimethyl (K28); Propionyl (K38)	47.46	1572.91	4	394.235	0.000627	21.396	19297	1	1	14	first_cycle:6055;last_cycle:6055;first_scan:8283;last_scan:8283;first_time:21.396;last_time:21.396;raw_file_identifier:HF2_025222;	0.74	Dimethyl (K1) = 1.0,Propionyl (K11) = 0.74	TS_H3.4_H3T
KSAPATGGVKKPHR	Propionyl (Any N-term); Acetyl (K10); Trimethyl (K11)	Propionyl (Any N-term); Acetyl (K37); Trimethyl (K38)	88.5	1572.91	3	525.311	-0.000105	23.073	19290	3	3	12	first_cycle:6171;last_cycle:6171;first_scan:9112;last_scan:9112;first_time:23.073;last_time:23.073;raw_file_identifier:HF2_025222;	0.02	Acetyl (K10) = 0.02,Trimethyl (K11) = 0.02	TS_H3.4_H3T
KSAPATGGVKKPHR	Propionyl (Any N-term); Trimethyl (K10); Acetyl (K11)	Propionyl (Any N-term); Trimethyl (K37); Acetyl (K38)	45.88	1572.91	3	525.311	0.000195	20.983	19293	4	4	9	first_cycle:6022;last_cycle:6022;first_scan:8077;last_scan:8077;first_time:20.983;last_time:20.983;raw_file_identifier:HF2_025222;	0.05	Trimethyl (K10) = 0.05,Acetyl (K11) = 0.05	TS_H3.4_H3T
KSAPATGGVKKPHR	Propionyl (Any N-term); Dimethyl (K10); Propionyl (K11)	Propionyl (Any N-term); Dimethyl (K37); Propionyl (K38)	104.78	1572.91	3	525.311	-0.000105	23.073	19290	1	1	13	first_cycle:6171;last_cycle:6171;first_scan:9112;last_scan:9112;first_time:23.073;last_time:23.073;raw_file_identifier:HF2_025222;	0.93	Dimethyl (K10) = 0.93,Propionyl (K11) = 0.93	TS_H3.4_H3T
KSAPATGGVKKPHR	Propionyl (Any N-term); Dimethyl (K1); Propionyl (K10)	Propionyl (Any N-term); Dimethyl (K28); Propionyl (K37)	43.03	1572.91	4	394.234	-0.000373	18.746	19286	1	1	10	first_cycle:5888;last_cycle:5888;first_scan:7032;last_scan:7032;first_time:18.746;last_time:18.746;raw_file_identifier:HF2_025222;	0.85	Dimethyl (K1) = 0.99,Propionyl (K10) = 0.85	TS_H3.4_H3T
KSAPATGGVKKPHR	Propionyl (Any N-term); Propionyl (K1); Dimethyl (K10)	Propionyl (Any N-term); Propionyl (K28); Dimethyl (K37)	43.66	1572.91	4	394.234	-0.001173	19.736	19284	1	1	7	first_cycle:5974;last_cycle:5974;first_scan:7493;last_scan:7493;first_time:19.736;last_time:19.736;raw_file_identifier:HF2_025222;	0.93	Propionyl (K1) = 1.0,Dimethyl (K10) = 0.93	TS_H3.4_H3T
KSAPATGGVKKPHR	Propionyl (Any N-term); Propionyl (K1); Dimethyl (K11)	Propionyl (Any N-term); Propionyl (K28); Dimethyl (K38)	32.08	1572.91	4	394.234	-0.001173	19.736	19284	2	2	6	first_cycle:5974;last_cycle:5974;first_scan:7493;last_scan:7493;first_time:19.736;last_time:19.736;raw_file_identifier:HF2_025222;	0.06	Propionyl (K1) = 1.0,Dimethyl (K11) = 0.07	TS_H3.4_H3T
KSAPATGGVKKPHR	Propionyl (Any N-term); Dimethyl (K1); Dimethyl (K10); Acetyl (K11)	Propionyl (Any N-term); Dimethyl (K28); Dimethyl (K37); Acetyl (K38)	44.52	1586.93	3	529.982	-0.000586	21.414	19591	3	3	9	first_cycle:6056;last_cycle:6056;first_scan:8293;last_scan:8293;first_time:21.414;last_time:21.414;raw_file_identifier:HF2_025222;	0.24	Dimethyl (K1) = 0.99,Dimethyl (K10) = 0.24,Acetyl (K11) = 0.24	TS_H3.4_H3T
KSAPATGGVKKPHR	Propionyl (Any N-term); Dimethyl (K1); Acetyl (K10); Dimethyl (K11)	Propionyl (Any N-term); Dimethyl (K28); Acetyl (K37); Dimethyl (K38)	57.21	1586.93	4	397.739	-8.3e-05	21.412	19595	1	1	11	first_cycle:6056;last_cycle:6056;first_scan:8292;last_scan:8292;first_time:21.412;last_time:21.412;raw_file_identifier:HF2_025222;	0.33	Dimethyl (K1) = 1.0,Acetyl (K10) = 0.33,Dimethyl (K11) = 0.33	TS_H3.4_H3T
KSAPATGGVKKPHR	Propionyl (Any N-term); Propionyl (K1); Trimethyl (K10)	Propionyl (Any N-term); Propionyl (K28); Trimethyl (K37)	31.29	1586.93	4	397.738	-0.000387	21.832	19592	5	4	8	first_cycle:6097;last_cycle:6097;first_scan:8501;last_scan:8501;first_time:21.832;last_time:21.832;raw_file_identifier:HF2_025222;	0	Propionyl (K1) = 0.0,Trimethyl (K10) = 0.0	TS_H3.4_H3T
KSAPATGGVKKPHR	Propionyl (Any N-term); Butyryl (K1); Dimethyl (K11)	Propionyl (Any N-term); Butyryl (K28); Dimethyl (K38)	68.13	1586.93	4	397.739	1.3e-05	23.673	19598	2	2	9	first_cycle:6217;last_cycle:6217;first_scan:9404;last_scan:9404;first_time:23.673;last_time:23.673;raw_file_identifier:HF2_025222;	0.03	Butyryl (K1) = 1.0,Dimethyl (K11) = 0.03	TS_H3.4_H3T
KSAPATGGVKKPHR	Propionyl (Any N-term); Butyryl (K1); Dimethyl (K10)	Propionyl (Any N-term); Butyryl (K28); Dimethyl (K37)	83.43	1586.93	4	397.739	1.3e-05	23.673	19598	1	1	10	first_cycle:6217;last_cycle:6217;first_scan:9404;last_scan:9404;first_time:23.673;last_time:23.673;raw_file_identifier:HF2_025222;	0.97	Butyryl (K1) = 1.0,Dimethyl (K10) = 0.97	TS_H3.4_H3T
KSAPATGGVKKPHR	Propionyl (Any N-term); Dimethyl (K10); Butyryl (K11)	Propionyl (Any N-term); Dimethyl (K37); Butyryl (K38)	39.98	1586.93	3	529.982	9e-06	23.443	19597	3	3	9	first_cycle:6205;last_cycle:6205;first_scan:9291;last_scan:9291;first_time:23.443;last_time:23.443;raw_file_identifier:HF2_025222;	0.02	Dimethyl (K10) = 0.02,Butyryl (K11) = 0.02	TS_H3.4_H3T
KSAPATGGVKKPHR	Propionyl (Any N-term); Dimethyl (K1); Butyryl (K10)	Propionyl (Any N-term); Dimethyl (K28); Butyryl (K37)	63.46	1586.93	4	397.738	-0.000387	21.832	19592	1	1	11	first_cycle:6097;last_cycle:6097;first_scan:8501;last_scan:8501;first_time:21.832;last_time:21.832;raw_file_identifier:HF2_025222;	0.89	Dimethyl (K1) = 1.0,Butyryl (K10) = 0.89	TS_H3.4_H3T
KSAPATGGVKKPHR	Propionyl (Any N-term); Propionyl (K1); Trimethyl (K11)	Propionyl (Any N-term); Propionyl (K28); Trimethyl (K38)	26.97	1586.93	3	529.982	-0.000591	21.414	19591	5	5	8	first_cycle:6056;last_cycle:6056;first_scan:8293;last_scan:8293;first_time:21.414;last_time:21.414;raw_file_identifier:HF2_025222;	0	Propionyl (K1) = 0.01,Trimethyl (K11) = 0.0	TS_H3.4_H3T
KSAPATGGVKKPHR	Propionyl (Any N-term); Butyryl (K10); Dimethyl (K11)	Propionyl (Any N-term); Butyryl (K37); Dimethyl (K38)	51.96	1586.93	3	529.982	9e-06	23.443	19597	2	2	10	first_cycle:6205;last_cycle:6205;first_scan:9291;last_scan:9291;first_time:23.443;last_time:23.443;raw_file_identifier:HF2_025222;	0.34	Butyryl (K10) = 0.34,Dimethyl (K11) = 0.34	TS_H3.4_H3T
KSAPATGGVKKPHR	Propionyl (Any N-term); Trimethyl (K10); Propionyl (K11)	Propionyl (Any N-term); Trimethyl (K37); Propionyl (K38)	54.54	1586.93	3	529.982	9e-06	23.443	19597	1	1	10	first_cycle:6205;last_cycle:6205;first_scan:9291;last_scan:9291;first_time:23.443;last_time:23.443;raw_file_identifier:HF2_025222;	0.62	Trimethyl (K10) = 0.62,Propionyl (K11) = 0.62	TS_H3.4_H3T
KSAPATGGVKKPHR	Propionyl (Any N-term); Dimethyl (K1); Butyryl (K11)	Propionyl (Any N-term); Dimethyl (K28); Butyryl (K38)	54.19	1586.93	4	397.739	-8.7e-05	21.412	19595	3	2	11	first_cycle:6056;last_cycle:6056;first_scan:8292;last_scan:8292;first_time:21.412;last_time:21.412;raw_file_identifier:HF2_025222;	0.17	Dimethyl (K1) = 1.0,Butyryl (K11) = 0.17	TS_H3.4_H3T
KSAPATGGVKKPHR	Propionyl (Any N-term); Dimethyl (K1); Acetyl (K10); Acetyl (K11)	Propionyl (Any N-term); Dimethyl (K28); Acetyl (K37); Acetyl (K38)	46.35	1600.9	3	534.643	0.00046	28.117	19884	1	1	12	first_cycle:6520;last_cycle:6520;first_scan:11611;last_scan:11611;first_time:28.117;last_time:28.117;raw_file_identifier:HF2_025222;	0.67	Dimethyl (K1) = 0.67,Acetyl (K10) = 0.67,Acetyl (K11) = 0.67	TS_H3.4_H3T
KSAPATGGVKKPHR	Propionyl (Any N-term); Propionyl (K10); Propionyl (K11)	Propionyl (Any N-term); Propionyl (K37); Propionyl (K38)	113.33	1600.9	2	801.46	0.00067	28.654	19883	1	1	13	first_cycle:6554;last_cycle:6554;first_scan:11882;last_scan:11882;first_time:28.654;last_time:28.654;raw_file_identifier:HF2_025222;	0.97	Propionyl (K10) = 0.97,Propionyl (K11) = 0.97	TS_H3.4_H3T
KSAPATGGVKKPHR	Propionyl (Any N-term); Propionyl (K1); Propionyl (K11)	Propionyl (Any N-term); Propionyl (K28); Propionyl (K38)	40.64	1600.9	3	534.643	0.000455	28.117	19884	2	2	11	first_cycle:6520;last_cycle:6520;first_scan:11611;last_scan:11611;first_time:28.117;last_time:28.117;raw_file_identifier:HF2_025222;	0.18	Propionyl (K1) = 0.33,Propionyl (K11) = 0.18	TS_H3.4_H3T
KSAPATGGVKKPHR	Propionyl (Any N-term); Butyryl (K10); Acetyl (K11)	Propionyl (Any N-term); Butyryl (K37); Acetyl (K38)	95.71	1600.9	2	801.46	0.00067	28.654	19883	3	2	12	first_cycle:6554;last_cycle:6554;first_scan:11882;last_scan:11882;first_time:28.654;last_time:28.654;raw_file_identifier:HF2_025222;	0.02	Butyryl (K10) = 0.02,Acetyl (K11) = 0.02	TS_H3.4_H3T
KSAPATGGVKKPHR	Propionyl (Any N-term); Propionyl (K1); Propionyl (K10)	Propionyl (Any N-term); Propionyl (K28); Propionyl (K37)	39.97	1600.9	3	534.643	0.000455	28.117	19884	3	3	8	first_cycle:6520;last_cycle:6520;first_scan:11611;last_scan:11611;first_time:28.117;last_time:28.117;raw_file_identifier:HF2_025222;	0.15	Propionyl (K1) = 0.33,Propionyl (K10) = 0.15	TS_H3.4_H3T
KSAPATGGVKKPHR	Propionyl (Any N-term); Dimethyl (K1); Dimethyl (K10); Propionyl (K11)	Propionyl (Any N-term); Dimethyl (K28); Dimethyl (K37); Propionyl (K38)	106.02	1600.94	3	534.654	2.9e-05	21.714	19903	1	1	12	first_cycle:6093;last_cycle:6093;first_scan:8445;last_scan:8445;first_time:21.714;last_time:21.714;raw_file_identifier:HF2_025222;	0.97	Dimethyl (K1) = 1.0,Dimethyl (K10) = 0.97,Propionyl (K11) = 0.97	TS_H3.4_H3T
KSAPATGGVKKPHR	Propionyl (Any N-term); Dimethyl (K1); Trimethyl (K10); Acetyl (K11)	Propionyl (Any N-term); Dimethyl (K28); Trimethyl (K37); Acetyl (K38)	55.93	1600.94	4	401.243	0.000903	23.643	19916	2	2	13	first_cycle:6215;last_cycle:6215;first_scan:9389;last_scan:9389;first_time:23.643;last_time:23.643;raw_file_identifier:HF2_025222;	0.11	Dimethyl (K1) = 1.0,Trimethyl (K10) = 0.11,Acetyl (K11) = 0.11	TS_H3.4_H3T
KSAPATGGVKKPHR	Propionyl (Any N-term); Propionyl (K1); Dimethyl (K10); Dimethyl (K11)	Propionyl (Any N-term); Propionyl (K28); Dimethyl (K37); Dimethyl (K38)	49	1600.94	3	534.654	2.9e-05	21.714	19903	5	4	9	first_cycle:6093;last_cycle:6093;first_scan:8445;last_scan:8445;first_time:21.714;last_time:21.714;raw_file_identifier:HF2_025222;	0	Propionyl (K1) = 0.0,Dimethyl (K10) = 0.97,Dimethyl (K11) = 0.02	TS_H3.4_H3T
KSAPATGGVKKPHR	Propionyl (Any N-term); Dimethyl (K1); Acetyl (K10); Trimethyl (K11)	Propionyl (Any N-term); Dimethyl (K28); Acetyl (K37); Trimethyl (K38)	84.99	1600.94	2	801.48	0.001882	21.521	19918	2	2	9	first_cycle:6072;last_cycle:6072;first_scan:8346;last_scan:8346;first_time:21.521;last_time:21.521;raw_file_identifier:HF2_025222;	0.01	Dimethyl (K1) = 1.0,Acetyl (K10) = 0.01,Trimethyl (K11) = 0.01	TS_H3.4_H3T
KSAPATGGVKKPHR	Propionyl (Any N-term); Dimethyl (K1); Propionyl (K10); Dimethyl (K11)	Propionyl (Any N-term); Dimethyl (K28); Propionyl (K37); Dimethyl (K38)	88.72	1600.94	3	534.654	2.9e-05	21.714	19903	2	2	11	first_cycle:6093;last_cycle:6093;first_scan:8445;last_scan:8445;first_time:21.714;last_time:21.714;raw_file_identifier:HF2_025222;	0.02	Dimethyl (K1) = 1.0,Propionyl (K10) = 0.02,Dimethyl (K11) = 0.02	TS_H3.4_H3T
KSAPATGGVKKPHR	Propionyl (Any N-term); Lactyl_DP (K10); Trimethyl (K11)	Propionyl (Any N-term); Lactyl_DP (K37); Trimethyl (K38)	27.89	1602.92	3	535.314	0.00017	22.948	19959	5	4	7	first_cycle:6163;last_cycle:6163;first_scan:9049;last_scan:9049;first_time:22.948;last_time:22.948;raw_file_identifier:HF2_025222;	0.58	Lactyl_DP (K10) = 0.58,Trimethyl (K11) = 0.58	TS_H3.4_H3T
KSAPATGGVKKPHR	Propionyl (Any N-term); Trimethyl (K10); Lactyl_DP (K11)	Propionyl (Any N-term); Trimethyl (K37); Lactyl_DP (K38)	26.48	1602.92	3	535.314	0.00017	22.948	19959	6	5	7	first_cycle:6163;last_cycle:6163;first_scan:9049;last_scan:9049;first_time:22.948;last_time:22.948;raw_file_identifier:HF2_025222;	0.42	Trimethyl (K10) = 0.42,Lactyl_DP (K11) = 0.42	TS_H3.4_H3T
KSAPATGGVKKPHR	Propionyl (Any N-term); Dimethyl (K1); Propionyl (K10); Acetyl (K11)	Propionyl (Any N-term); Dimethyl (K28); Propionyl (K37); Acetyl (K38)	53.98	1614.92	4	404.738	0.000287	19.687	20193	1	1	11	first_cycle:5968;last_cycle:5968;first_scan:7469;last_scan:7469;first_time:19.687;last_time:19.687;raw_file_identifier:HF2_025222;	0.63	Dimethyl (K1) = 1.0,Propionyl (K10) = 0.63,Acetyl (K11) = 0.63	TS_H3.4_H3T
KSAPATGGVKKPHR	Propionyl (Any N-term); Acetyl (K1); Propionyl (K10); Dimethyl (K11)	Propionyl (Any N-term); Acetyl (K28); Propionyl (K37); Dimethyl (K38)	77.9	1614.92	3	539.314	0.000175	27.65	20191	2	2	11	first_cycle:6466;last_cycle:6466;first_scan:11372;last_scan:11372;first_time:27.650;last_time:27.650;raw_file_identifier:HF2_025222;	0.06	Acetyl (K1) = 1.0,Propionyl (K10) = 0.06,Dimethyl (K11) = 0.06	TS_H3.4_H3T
KSAPATGGVKKPHR	Propionyl (Any N-term); Propionyl (K1); Dimethyl (K10); Acetyl (K11)	Propionyl (Any N-term); Propionyl (K28); Dimethyl (K37); Acetyl (K38)	70.65	1614.92	3	539.315	0.000675	29.733	20195	1	1	12	first_cycle:6608;last_cycle:6608;first_scan:12420;last_scan:12420;first_time:29.733;last_time:29.733;raw_file_identifier:HF2_025222;	0.84	Propionyl (K1) = 1.0,Dimethyl (K10) = 0.84,Acetyl (K11) = 0.84	TS_H3.4_H3T
KSAPATGGVKKPHR	Propionyl (Any N-term); Acetyl (K1); Dimethyl (K10); Propionyl (K11)	Propionyl (Any N-term); Acetyl (K28); Dimethyl (K37); Propionyl (K38)	91.29	1614.92	3	539.314	-0.000225	27.823	20185	1	1	11	first_cycle:6498;last_cycle:6498;first_scan:11462;last_scan:11462;first_time:27.823;last_time:27.823;raw_file_identifier:HF2_025222;	0.93	Acetyl (K1) = 1.0,Dimethyl (K10) = 0.93,Propionyl (K11) = 0.93	TS_H3.4_H3T
KSAPATGGVKKPHR	Propionyl (Any N-term); Dimethyl (K1); Acetyl (K10); Propionyl (K11)	Propionyl (Any N-term); Dimethyl (K28); Acetyl (K37); Propionyl (K38)	51.66	1614.92	4	404.738	0.000287	19.687	20193	2	2	11	first_cycle:5968;last_cycle:5968;first_scan:7469;last_scan:7469;first_time:19.687;last_time:19.687;raw_file_identifier:HF2_025222;	0.37	Dimethyl (K1) = 1.0,Acetyl (K10) = 0.37,Propionyl (K11) = 0.37	TS_H3.4_H3T
KSAPATGGVKKPHR	Propionyl (Any N-term); Acetyl (K1); Acetyl (K10); Trimethyl (K11)	Propionyl (Any N-term); Acetyl (K28); Acetyl (K37); Trimethyl (K38)	74.61	1614.92	3	539.314	-0.000225	27.823	20185	3	3	10	first_cycle:6498;last_cycle:6498;first_scan:11462;last_scan:11462;first_time:27.823;last_time:27.823;raw_file_identifier:HF2_025222;	0.02	Acetyl (K1) = 1.0,Acetyl (K10) = 0.02,Trimethyl (K11) = 0.02	TS_H3.4_H3T
KSAPATGGVKKPHR	Propionyl (Any N-term); Propionyl (K10); Butyryl (K11)	Propionyl (Any N-term); Propionyl (K37); Butyryl (K38)	79.49	1614.92	2	808.467	-0.000357	31.411	20184	2	2	9	first_cycle:6657;last_cycle:6657;first_scan:13233;last_scan:13233;first_time:31.411;last_time:31.411;raw_file_identifier:HF2_025222;	0.02	Propionyl (K10) = 0.02,Butyryl (K11) = 0.02	TS_H3.4_H3T
KSAPATGGVKKPHR	Propionyl (Any N-term); Propionyl (K1); Butyryl (K11)	Propionyl (Any N-term); Propionyl (K28); Butyryl (K38)	50.54	1614.92	3	539.315	0.00067	31.267	20194	2	2	8	first_cycle:6654;last_cycle:6654;first_scan:13164;last_scan:13164;first_time:31.267;last_time:31.267;raw_file_identifier:HF2_025222;	0.04	Propionyl (K1) = 1.0,Butyryl (K11) = 0.04	TS_H3.4_H3T
KSAPATGGVKKPHR	Propionyl (Any N-term); Butyryl (K1); Propionyl (K10)	Propionyl (Any N-term); Butyryl (K28); Propionyl (K37)	95.3	1614.92	3	539.314	-3e-05	31.886	20187	1	1	12	first_cycle:6669;last_cycle:6669;first_scan:13466;last_scan:13466;first_time:31.886;last_time:31.886;raw_file_identifier:HF2_025222;	0.98	Butyryl (K1) = 1.0,Propionyl (K10) = 0.98	TS_H3.4_H3T
KSAPATGGVKKPHR	Propionyl (Any N-term); Propionyl (K1); Butyryl (K10)	Propionyl (Any N-term); Propionyl (K28); Butyryl (K37)	63.77	1614.92	3	539.315	0.00067	31.267	20194	1	1	9	first_cycle:6654;last_cycle:6654;first_scan:13164;last_scan:13164;first_time:31.267;last_time:31.267;raw_file_identifier:HF2_025222;	0.88	Propionyl (K1) = 1.0,Butyryl (K10) = 0.88	TS_H3.4_H3T
KSAPATGGVKKPHR	Propionyl (Any N-term); Butyryl (K10); Propionyl (K11)	Propionyl (Any N-term); Butyryl (K37); Propionyl (K38)	96.22	1614.92	2	808.467	-0.000357	31.411	20184	1	1	10	first_cycle:6657;last_cycle:6657;first_scan:13233;last_scan:13233;first_time:31.411;last_time:31.411;raw_file_identifier:HF2_025222;	0.98	Butyryl (K10) = 0.98,Propionyl (K11) = 0.98	TS_H3.4_H3T
KSAPATGGVKKPHR	Propionyl (Any N-term); Butyryl (K1); Propionyl (K11)	Propionyl (Any N-term); Butyryl (K28); Propionyl (K38)	93.01	1614.92	3	539.314	7e-05	33.397	20189	1	1	11	first_cycle:6759;last_cycle:6759;first_scan:14203;last_scan:14203;first_time:33.397;last_time:33.397;raw_file_identifier:HF2_025222;	0.63	Butyryl (K1) = 1.0,Propionyl (K11) = 0.63	TS_H3.4_H3T
KSAPATGGVKKPHR	Propionyl (Any N-term); Dimethyl (K1); Propionyl (K10); Trimethyl (K11)	Propionyl (Any N-term); Dimethyl (K28); Propionyl (K37); Trimethyl (K38)	43.87	1614.96	4	404.746	-0.000211	21.578	20199	4	2	7	first_cycle:6081;last_cycle:6081;first_scan:8375;last_scan:8375;first_time:21.578;last_time:21.578;raw_file_identifier:HF2_025222;	0.06	Dimethyl (K1) = 1.0,Propionyl (K10) = 0.06,Trimethyl (K11) = 0.06	TS_H3.4_H3T
KSAPATGGVKKPHR	Propionyl (Any N-term); Trimethyl (K1); Dimethyl (K10); Propionyl (K11)	Propionyl (Any N-term); Trimethyl (K28); Dimethyl (K37); Propionyl (K38)	61.29	1614.96	4	404.746	-0.000111	21.404	20202	1	1	9	first_cycle:6055;last_cycle:6055;first_scan:8288;last_scan:8288;first_time:21.404;last_time:21.404;raw_file_identifier:HF2_025222;	0.83	Trimethyl (K1) = 1.0,Dimethyl (K10) = 0.83,Propionyl (K11) = 0.83	TS_H3.4_H3T
KSAPATGGVKKPHR	Propionyl (Any N-term); Dimethyl (K1); Dimethyl (K10); Butyryl (K11)	Propionyl (Any N-term); Dimethyl (K28); Dimethyl (K37); Butyryl (K38)	30.89	1614.96	4	404.747	0.000289	21.964	20206	2	2	10	first_cycle:6100;last_cycle:6100;first_scan:8563;last_scan:8563;first_time:21.964;last_time:21.964;raw_file_identifier:HF2_025222;	0.25	Dimethyl (K1) = 0.73,Dimethyl (K10) = 0.48,Butyryl (K11) = 0.25	TS_H3.4_H3T
KSAPATGGVKKPHR	Propionyl (Any N-term); Dimethyl (K1); Butyryl (K10); Dimethyl (K11)	Propionyl (Any N-term); Dimethyl (K28); Butyryl (K37); Dimethyl (K38)	25.3	1614.96	4	404.746	-0.000211	22.724	20200	5	4	9	first_cycle:6133;last_cycle:6133;first_scan:8936;last_scan:8936;first_time:22.724;last_time:22.724;raw_file_identifier:HF2_025222;	0.08	Dimethyl (K1) = 0.73,Butyryl (K10) = 0.08,Dimethyl (K11) = 0.11	TS_H3.4_H3T
KSAPATGGVKKPHR	Propionyl (Any N-term); Trimethyl (K1); Trimethyl (K10); Acetyl (K11)	Propionyl (Any N-term); Trimethyl (K28); Trimethyl (K37); Acetyl (K38)	50.7	1614.96	4	404.746	-0.000111	21.404	20202	2	2	8	first_cycle:6055;last_cycle:6055;first_scan:8288;last_scan:8288;first_time:21.404;last_time:21.404;raw_file_identifier:HF2_025222;	0.07	Trimethyl (K1) = 1.0,Trimethyl (K10) = 0.07,Acetyl (K11) = 0.07	TS_H3.4_H3T
KSAPATGGVKKPHR	Propionyl (Any N-term); Propionyl (K1); Dimethyl (K10); Trimethyl (K11)	Propionyl (Any N-term); Propionyl (K28); Dimethyl (K37); Trimethyl (K38)	25.74	1614.96	3	539.326	-0.000156	21.529	20201	5	2	7	first_cycle:6074;last_cycle:6074;first_scan:8350;last_scan:8350;first_time:21.529;last_time:21.529;raw_file_identifier:HF2_025222;	0.02	Propionyl (K1) = 0.03,Dimethyl (K10) = 0.26,Trimethyl (K11) = 0.26	TS_H3.4_H3T
KSAPATGGVKKPHR	Propionyl (Any N-term); Dimethyl (K1); Trimethyl (K10); Propionyl (K11)	Propionyl (Any N-term); Dimethyl (K28); Trimethyl (K37); Propionyl (K38)	55.54	1614.96	4	404.746	-0.000211	21.578	20199	1	1	8	first_cycle:6081;last_cycle:6081;first_scan:8375;last_scan:8375;first_time:21.578;last_time:21.578;raw_file_identifier:HF2_025222;	0.83	Dimethyl (K1) = 1.0,Trimethyl (K10) = 0.83,Propionyl (K11) = 0.83	TS_H3.4_H3T
KSAPATGGVKKPHR	Propionyl (Any N-term); Trimethyl (K1); Acetyl (K10); Trimethyl (K11)	Propionyl (Any N-term); Trimethyl (K28); Acetyl (K37); Trimethyl (K38)	48.9	1614.96	4	404.746	-0.000111	21.404	20202	3	3	8	first_cycle:6055;last_cycle:6055;first_scan:8288;last_scan:8288;first_time:21.404;last_time:21.404;raw_file_identifier:HF2_025222;	0.05	Trimethyl (K1) = 1.0,Acetyl (K10) = 0.05,Trimethyl (K11) = 0.05	TS_H3.4_H3T
KSAPATGGVKKPHR	Propionyl (Any N-term); Lactyl_DP (K10); Propionyl (K11)	Propionyl (Any N-term); Lactyl_DP (K37); Propionyl (K38)	28.28	1616.9	3	539.974	0.000315	28.362	20238	4	3	6	first_cycle:6528;last_cycle:6528;first_scan:11730;last_scan:11730;first_time:28.362;last_time:28.362;raw_file_identifier:HF2_025222;	0.87	Lactyl_DP (K10) = 0.87,Propionyl (K11) = 0.88	TS_H3.4_H3T
KSAPATGGVKKPHR	Propionyl (Any N-term); Dimethyl (K1); Lactyl_DP (K10); Dimethyl (K11)	Propionyl (Any N-term); Dimethyl (K28); Lactyl_DP (K37); Dimethyl (K38)	54.63	1616.94	4	405.241	-0.000227	19.125	20262	2	2	10	first_cycle:5906;last_cycle:5906;first_scan:7210;last_scan:7210;first_time:19.125;last_time:19.125;raw_file_identifier:HF2_025222;	0.07	Dimethyl (K1) = 1.0,Lactyl_DP (K10) = 0.07,Dimethyl (K11) = 0.07	TS_H3.4_H3T
KSAPATGGVKKPHR	Propionyl (Any N-term); Dimethyl (K1); Dimethyl (K10); Lactyl_DP (K11)	Propionyl (Any N-term); Dimethyl (K28); Dimethyl (K37); Lactyl_DP (K38)	66.08	1616.94	4	405.241	-0.000227	19.125	20262	1	1	11	first_cycle:5906;last_cycle:5906;first_scan:7210;last_scan:7210;first_time:19.125;last_time:19.125;raw_file_identifier:HF2_025222;	0.93	Dimethyl (K1) = 1.0,Dimethyl (K10) = 0.93,Lactyl_DP (K11) = 0.93	TS_H3.4_H3T
KSAPATGGVKKPHR	Propionyl (Any N-term); Propionyl (K1); Acetyl (K10); Acetyl (K11)	Propionyl (Any N-term); Propionyl (K28); Acetyl (K37); Acetyl (K38)	25.94	1628.9	2	815.458	0.000618	37.839	20453	1	1	6	first_cycle:7117;last_cycle:7117;first_scan:16385;last_scan:16385;first_time:37.839;last_time:37.839;raw_file_identifier:HF2_025222;	1	Propionyl (K1) = 1.0,Acetyl (K10) = 1.0,Acetyl (K11) = 1.0	TS_H3.4_H3T
KSAPATGGVKKPHR	Propionyl (Any N-term); Propionyl (K1); Dimethyl (K10); Propionyl (K11)	Propionyl (Any N-term); Propionyl (K28); Dimethyl (K37); Propionyl (K38)	125.53	1628.94	2	815.476	0.000422	29.987	20473	1	1	12	first_cycle:6619;last_cycle:6619;first_scan:12549;last_scan:12549;first_time:29.987;last_time:29.987;raw_file_identifier:HF2_025222;	0.97	Propionyl (K1) = 1.0,Dimethyl (K10) = 0.97,Propionyl (K11) = 0.97	TS_H3.4_H3T
KSAPATGGVKKPHR	Propionyl (Any N-term); Propionyl (K1); Propionyl (K10); Dimethyl (K11)	Propionyl (Any N-term); Propionyl (K28); Propionyl (K37); Dimethyl (K38)	107.22	1628.94	2	815.476	0.000422	29.987	20473	2	2	11	first_cycle:6619;last_cycle:6619;first_scan:12549;last_scan:12549;first_time:29.987;last_time:29.987;raw_file_identifier:HF2_025222;	0.01	Propionyl (K1) = 1.0,Propionyl (K10) = 0.01,Dimethyl (K11) = 0.01	TS_H3.4_H3T
KSAPATGGVKKPHR	Propionyl (Any N-term); Propionyl (K1); Acetyl (K10); Trimethyl (K11)	Propionyl (Any N-term); Propionyl (K28); Acetyl (K37); Trimethyl (K38)	103.82	1628.94	2	815.476	0.000422	29.987	20473	3	3	11	first_cycle:6619;last_cycle:6619;first_scan:12549;last_scan:12549;first_time:29.987;last_time:29.987;raw_file_identifier:HF2_025222;	0.01	Propionyl (K1) = 1.0,Acetyl (K10) = 0.01,Trimethyl (K11) = 0.01	TS_H3.4_H3T
KSAPATGGVKKPHR	Propionyl (Any N-term); Acetyl (K1); Dimethyl (K10); Butyryl (K11)	Propionyl (Any N-term); Acetyl (K28); Dimethyl (K37); Butyryl (K38)	44.49	1628.94	3	543.986	0.00019	27.741	20469	2	1	7	first_cycle:6482;last_cycle:6482;first_scan:11417;last_scan:11417;first_time:27.741;last_time:27.741;raw_file_identifier:HF2_025222;	0.25	Acetyl (K1) = 1.0,Dimethyl (K10) = 0.25,Butyryl (K11) = 0.25	TS_H3.4_H3T
KSAPATGGVKKPHR	Propionyl (Any N-term); Dimethyl (K1); Butyryl (K10); Acetyl (K11)	Propionyl (Any N-term); Dimethyl (K28); Butyryl (K37); Acetyl (K38)	94.03	1628.94	2	815.476	0.000323	27.261	20470	3	2	11	first_cycle:6424;last_cycle:6424;first_scan:11180;last_scan:11180;first_time:27.261;last_time:27.261;raw_file_identifier:HF2_025222;	0.01	Dimethyl (K1) = 1.0,Butyryl (K10) = 0.01,Acetyl (K11) = 0.01	TS_H3.4_H3T
KSAPATGGVKKPHR	Propionyl (Any N-term); Butyryl (K1); Dimethyl (K10); Acetyl (K11)	Propionyl (Any N-term); Butyryl (K28); Dimethyl (K37); Acetyl (K38)	76.4	1628.94	3	543.984	-0.00211	33.615	20456	1	1	11	first_cycle:6771;last_cycle:6771;first_scan:14311;last_scan:14311;first_time:33.615;last_time:33.615;raw_file_identifier:HF2_025222;	0.5	Butyryl (K1) = 1.0,Dimethyl (K10) = 0.5,Acetyl (K11) = 0.5	TS_H3.4_H3T
KSAPATGGVKKPHR	Propionyl (Any N-term); Dimethyl (K1); Propionyl (K10); Propionyl (K11)	Propionyl (Any N-term); Dimethyl (K28); Propionyl (K37); Propionyl (K38)	114.87	1628.94	2	815.476	0.000323	27.261	20470	1	1	12	first_cycle:6424;last_cycle:6424;first_scan:11180;last_scan:11180;first_time:27.261;last_time:27.261;raw_file_identifier:HF2_025222;	0.98	Dimethyl (K1) = 1.0,Propionyl (K10) = 0.98,Propionyl (K11) = 0.98	TS_H3.4_H3T
KSAPATGGVKKPHR	Propionyl (Any N-term); Propionyl (K1); Trimethyl (K10); Acetyl (K11)	Propionyl (Any N-term); Propionyl (K28); Trimethyl (K37); Acetyl (K38)	51.75	1628.94	3	543.985	-0.00091	30.305	20458	4	3	10	first_cycle:6631;last_cycle:6631;first_scan:12709;last_scan:12709;first_time:30.305;last_time:30.305;raw_file_identifier:HF2_025222;	0.04	Propionyl (K1) = 1.0,Trimethyl (K10) = 0.04,Acetyl (K11) = 0.04	TS_H3.4_H3T
KSAPATGGVKKPHR	Propionyl (Any N-term); Butyryl (K10); Butyryl (K11)	Propionyl (Any N-term); Butyryl (K37); Butyryl (K38)	26.78	1628.94	3	543.986	0.000385	26.097	20477	1	1	8	first_cycle:6360;last_cycle:6360;first_scan:10600;last_scan:10600;first_time:26.097;last_time:26.097;raw_file_identifier:HF2_025222;	1	Butyryl (K10) = 1.0,Butyryl (K11) = 1.0	TS_H3.4_H3T
KSAPATGGVKKPHR	Propionyl (Any N-term); Butyryl (K1); Butyryl (K11)	Propionyl (Any N-term); Butyryl (K28); Butyryl (K38)	79.97	1628.94	3	543.985	-0.000615	33.44	20459	1	1	11	first_cycle:6761;last_cycle:6761;first_scan:14224;last_scan:14224;first_time:33.440;last_time:33.440;raw_file_identifier:HF2_025222;	0.25	Butyryl (K1) = 1.0,Butyryl (K11) = 0.25	TS_H3.4_H3T
KSAPATGGVKKPHR	Propionyl (Any N-term); Dimethyl (K1); Acetyl (K10); Lactyl_DP (K11)	Propionyl (Any N-term); Dimethyl (K28); Acetyl (K37); Lactyl_DP (K38)	51.72	1630.92	2	816.464	-0.001409	33.363	20522	1	1	8	first_cycle:6757;last_cycle:6757;first_scan:14186;last_scan:14186;first_time:33.363;last_time:33.363;raw_file_identifier:HF2_025222;	0.5	Dimethyl (K1) = 1.0,Acetyl (K10) = 0.5,Lactyl_DP (K11) = 0.5	TS_H3.4_H3T
KSAPATGGVKKPHR	Propionyl (Any N-term); Acetyl (K1); Butyryl (K10); Acetyl (K11)	Propionyl (Any N-term); Acetyl (K28); Butyryl (K37); Acetyl (K38)	97.06	1642.92	2	822.466	0.000791	34.028	20713	3	2	11	first_cycle:6792;last_cycle:6792;first_scan:14518;last_scan:14518;first_time:34.028;last_time:34.028;raw_file_identifier:HF2_025222;	0	Acetyl (K1) = 1.0,Butyryl (K10) = 0.0,Acetyl (K11) = 0.0	TS_H3.4_H3T
KSAPATGGVKKPHR	Propionyl (Any N-term); Acetyl (K1); Propionyl (K10); Propionyl (K11)	Propionyl (Any N-term); Acetyl (K28); Propionyl (K37); Propionyl (K38)	125.13	1642.92	2	822.466	0.000791	34.028	20713	1	1	12	first_cycle:6792;last_cycle:6792;first_scan:14518;last_scan:14518;first_time:34.028;last_time:34.028;raw_file_identifier:HF2_025222;	1	Acetyl (K1) = 1.0,Propionyl (K10) = 1.0,Propionyl (K11) = 1.0	TS_H3.4_H3T
KSAPATGGVKKPHR	Propionyl (Any N-term); Propionyl (K1); Propionyl (K10); Acetyl (K11)	Propionyl (Any N-term); Propionyl (K28); Propionyl (K37); Acetyl (K38)	49.36	1642.92	3	548.646	0.000535	30.988	20714	1	1	8	first_cycle:6648;last_cycle:6648;first_scan:13034;last_scan:13034;first_time:30.988;last_time:30.988;raw_file_identifier:HF2_025222;	0.62	Propionyl (K1) = 1.0,Propionyl (K10) = 0.62,Acetyl (K11) = 0.62	TS_H3.4_H3T
KSAPATGGVKKPHR	Propionyl (Any N-term); Propionyl (K1); Acetyl (K10); Propionyl (K11)	Propionyl (Any N-term); Propionyl (K28); Acetyl (K37); Propionyl (K38)	47.28	1642.92	3	548.646	0.000535	30.988	20714	2	2	8	first_cycle:6648;last_cycle:6648;first_scan:13034;last_scan:13034;first_time:30.988;last_time:30.988;raw_file_identifier:HF2_025222;	0.38	Propionyl (K1) = 1.0,Acetyl (K10) = 0.38,Propionyl (K11) = 0.38	TS_H3.4_H3T
KSAPATGGVKKPHR	Propionyl (Any N-term); Butyryl (K1); Dimethyl (K10); Propionyl (K11)	Propionyl (Any N-term); Butyryl (K28); Dimethyl (K37); Propionyl (K38)	124.49	1642.95	3	548.659	0.001104	33.813	20744	1	1	12	first_cycle:6787;last_cycle:6787;first_scan:14411;last_scan:14411;first_time:33.813;last_time:33.813;raw_file_identifier:HF2_025222;	0.97	Butyryl (K1) = 1.0,Dimethyl (K10) = 0.97,Propionyl (K11) = 0.97	TS_H3.4_H3T
KSAPATGGVKKPHR	Propionyl (Any N-term); Trimethyl (K1); Butyryl (K10); Acetyl (K11)	Propionyl (Any N-term); Trimethyl (K28); Butyryl (K37); Acetyl (K38)	67.47	1642.95	4	411.745	5.9e-05	27.19	20729	3	2	12	first_cycle:6414;last_cycle:6414;first_scan:11146;last_scan:11146;first_time:27.190;last_time:27.190;raw_file_identifier:HF2_025222;	0.04	Trimethyl (K1) = 1.0,Butyryl (K10) = 0.04,Acetyl (K11) = 0.04	TS_H3.4_H3T
KSAPATGGVKKPHR	Propionyl (Any N-term); Trimethyl (K1); Propionyl (K10); Propionyl (K11)	Propionyl (Any N-term); Trimethyl (K28); Propionyl (K37); Propionyl (K38)	81.05	1642.95	4	411.745	5.9e-05	27.19	20729	1	1	13	first_cycle:6414;last_cycle:6414;first_scan:11146;last_scan:11146;first_time:27.190;last_time:27.190;raw_file_identifier:HF2_025222;	0.92	Trimethyl (K1) = 1.0,Propionyl (K10) = 0.92,Propionyl (K11) = 0.92	TS_H3.4_H3T
KSAPATGGVKKPHR	Propionyl (Any N-term); Propionyl (K1); Dimethyl (K10); Butyryl (K11)	Propionyl (Any N-term); Propionyl (K28); Dimethyl (K37); Butyryl (K38)	56.17	1642.95	3	548.658	0.000104	29.984	20731	4	4	14	first_cycle:6619;last_cycle:6619;first_scan:12547;last_scan:12547;first_time:29.984;last_time:29.984;raw_file_identifier:HF2_025222;	0.05	Propionyl (K1) = 0.68,Dimethyl (K10) = 0.05,Butyryl (K11) = 0.07	TS_H3.4_H3T
KSAPATGGVKKPHR	Propionyl (Any N-term); Propionyl (K1); Propionyl (K10); Trimethyl (K11)	Propionyl (Any N-term); Propionyl (K28); Propionyl (K37); Trimethyl (K38)	44.57	1642.95	3	548.659	0.000904	30.535	20743	5	5	9	first_cycle:6638;last_cycle:6638;first_scan:12823;last_scan:12823;first_time:30.535;last_time:30.535;raw_file_identifier:HF2_025222;	0.02	Propionyl (K1) = 0.12,Propionyl (K10) = 0.12,Trimethyl (K11) = 0.02	TS_H3.4_H3T
KSAPATGGVKKPHR	Propionyl (Any N-term); Propionyl (K1); Butyryl (K10); Dimethyl (K11)	Propionyl (Any N-term); Propionyl (K28); Butyryl (K37); Dimethyl (K38)	65.93	1642.95	3	548.658	0.000104	29.984	20731	1	1	15	first_cycle:6619;last_cycle:6619;first_scan:12547;last_scan:12547;first_time:29.984;last_time:29.984;raw_file_identifier:HF2_025222;	0.49	Propionyl (K1) = 0.68,Butyryl (K10) = 0.79,Dimethyl (K11) = 0.49	TS_H3.4_H3T
KSAPATGGVKKPHR	Propionyl (Any N-term); Dimethyl (K1); Butyryl (K10); Propionyl (K11)	Propionyl (Any N-term); Dimethyl (K28); Butyryl (K37); Propionyl (K38)	94.46	1642.95	2	822.483	-0.000106	30.036	20725	1	1	11	first_cycle:6623;last_cycle:6623;first_scan:12576;last_scan:12576;first_time:30.036;last_time:30.036;raw_file_identifier:HF2_025222;	0.98	Dimethyl (K1) = 1.0,Butyryl (K10) = 0.98,Propionyl (K11) = 0.98	TS_H3.4_H3T
KSAPATGGVKKPHR	Propionyl (Any N-term); Dimethyl (K1); Propionyl (K10); Butyryl (K11)	Propionyl (Any N-term); Dimethyl (K28); Propionyl (K37); Butyryl (K38)	76.74	1642.95	2	822.483	-0.000106	30.036	20725	2	2	10	first_cycle:6623;last_cycle:6623;first_scan:12576;last_scan:12576;first_time:30.036;last_time:30.036;raw_file_identifier:HF2_025222;	0.02	Dimethyl (K1) = 1.0,Propionyl (K10) = 0.02,Butyryl (K11) = 0.02	TS_H3.4_H3T
KSAPATGGVKKPHR	Propionyl (Any N-term); Propionyl (K1); Trimethyl (K10); Propionyl (K11)	Propionyl (Any N-term); Propionyl (K28); Trimethyl (K37); Propionyl (K38)	58.57	1642.95	3	548.658	0.000104	29.984	20731	3	3	16	first_cycle:6619;last_cycle:6619;first_scan:12547;last_scan:12547;first_time:29.984;last_time:29.984;raw_file_identifier:HF2_025222;	0.09	Propionyl (K1) = 0.68,Trimethyl (K10) = 0.09,Propionyl (K11) = 0.39	TS_H3.4_H3T
KSAPATGGVKKPHR	Propionyl (Any N-term); Butyryl (K1); Propionyl (K10); Dimethyl (K11)	Propionyl (Any N-term); Butyryl (K28); Propionyl (K37); Dimethyl (K38)	106.12	1642.95	3	548.659	0.001104	33.813	20744	2	2	11	first_cycle:6787;last_cycle:6787;first_scan:14411;last_scan:14411;first_time:33.813;last_time:33.813;raw_file_identifier:HF2_025222;	0.01	Butyryl (K1) = 1.0,Propionyl (K10) = 0.01,Dimethyl (K11) = 0.01	TS_H3.4_H3T
KSAPATGGVKKPHR	Propionyl (Any N-term); Butyryl (K1); Acetyl (K10); Trimethyl (K11)	Propionyl (Any N-term); Butyryl (K28); Acetyl (K37); Trimethyl (K38)	102.62	1642.95	3	548.659	0.001104	33.813	20744	3	3	11	first_cycle:6787;last_cycle:6787;first_scan:14411;last_scan:14411;first_time:33.813;last_time:33.813;raw_file_identifier:HF2_025222;	0.01	Butyryl (K1) = 1.0,Acetyl (K10) = 0.01,Trimethyl (K11) = 0.01	TS_H3.4_H3T
KSAPATGGVKKPHR	Propionyl (Any N-term); Dimethyl (K1); Lactyl_DP (K10); Propionyl (K11)	Propionyl (Any N-term); Dimethyl (K28); Lactyl_DP (K37); Propionyl (K38)	57.06	1644.93	3	549.318	-5e-05	24.314	20799	1	1	13	first_cycle:6235;last_cycle:6235;first_scan:9705;last_scan:9705;first_time:24.314;last_time:24.314;raw_file_identifier:HF2_025222;	0.86	Dimethyl (K1) = 0.98,Lactyl_DP (K10) = 0.88,Propionyl (K11) = 0.86	TS_H3.4_H3T
KSAPATGGVKKPHR	Propionyl (Any N-term); Lactyl_DP (K1); Dimethyl (K10); Propionyl (K11)	Propionyl (Any N-term); Lactyl_DP (K28); Dimethyl (K37); Propionyl (K38)	48.83	1644.93	3	549.318	0.00045	27.814	20807	1	1	9	first_cycle:6497;last_cycle:6497;first_scan:11456;last_scan:11456;first_time:27.814;last_time:27.814;raw_file_identifier:HF2_025222;	0.84	Lactyl_DP (K1) = 1.0,Dimethyl (K10) = 0.84,Propionyl (K11) = 0.84	TS_H3.4_H3T
KSAPATGGVKKPHR	Propionyl (Any N-term); Dimethyl (K1); Propionyl (K10); Lactyl_DP (K11)	Propionyl (Any N-term); Dimethyl (K28); Propionyl (K37); Lactyl_DP (K38)	48.17	1644.93	3	549.318	-5e-05	24.314	20799	2	2	15	first_cycle:6235;last_cycle:6235;first_scan:9705;last_scan:9705;first_time:24.314;last_time:24.314;raw_file_identifier:HF2_025222;	0.11	Dimethyl (K1) = 0.98,Propionyl (K10) = 0.11,Lactyl_DP (K11) = 0.12	TS_H3.4_H3T
KSAPATGGVKKPHR	Propionyl (Any N-term); Lactyl_DP (K1); Propionyl (K10); Dimethyl (K11)	Propionyl (Any N-term); Lactyl_DP (K28); Propionyl (K37); Dimethyl (K38)	36.98	1644.93	3	549.318	0.00045	27.814	20807	3	2	8	first_cycle:6497;last_cycle:6497;first_scan:11456;last_scan:11456;first_time:27.814;last_time:27.814;raw_file_identifier:HF2_025222;	0.05	Lactyl_DP (K1) = 1.0,Propionyl (K10) = 0.05,Dimethyl (K11) = 0.05	TS_H3.4_H3T
KSAPATGGVKKPHR	Propionyl (Any N-term); Propionyl (K1); Dimethyl (K10); Lactyl_DP (K11)	Propionyl (Any N-term); Propionyl (K28); Dimethyl (K37); Lactyl_DP (K38)	40.94	1644.93	3	549.317	-0.00025	26.695	20797	5	3	15	first_cycle:6374;last_cycle:6374;first_scan:10892;last_scan:10892;first_time:26.695;last_time:26.695;raw_file_identifier:HF2_025222;	0.63	Propionyl (K1) = 0.74,Dimethyl (K10) = 0.82,Lactyl_DP (K11) = 0.63	TS_H3.4_H3T
KSAPATGGVKKPHR	Propionyl (Any N-term); Propionyl (K1); Lactyl_DP (K10); Dimethyl (K11)	Propionyl (Any N-term); Propionyl (K28); Lactyl_DP (K37); Dimethyl (K38)	42.62	1644.93	3	549.317	-0.00035	25.473	20796	1	1	9	first_cycle:6323;last_cycle:6323;first_scan:10287;last_scan:10287;first_time:25.473;last_time:25.473;raw_file_identifier:HF2_025222;	0.6	Propionyl (K1) = 0.99,Lactyl_DP (K10) = 0.6,Dimethyl (K11) = 0.6	TS_H3.4_H3T
KSAPATGGVKKPHR	Propionyl (Any N-term); Acetyl (K1); Trimethyl (K10); Lactyl_DP (K11)	Propionyl (Any N-term); Acetyl (K28); Trimethyl (K37); Lactyl_DP (K38)	30.76	1644.93	3	549.316	-0.00135	27.094	20790	2	2	13	first_cycle:6401;last_cycle:6401;first_scan:11097;last_scan:11097;first_time:27.094;last_time:27.094;raw_file_identifier:HF2_025222;	0.45	Acetyl (K1) = 1.0,Trimethyl (K10) = 0.45,Lactyl_DP (K11) = 0.45	TS_H3.4_H3T
KSAPATGGVKKPHR	Propionyl (Any N-term); Trimethyl (K1); Lactyl_DP (K10); Acetyl (K11)	Propionyl (Any N-term); Trimethyl (K28); Lactyl_DP (K37); Acetyl (K38)	29.42	1644.93	3	549.316	-0.00185	27.315	20787	4	3	15	first_cycle:6432;last_cycle:6432;first_scan:11207;last_scan:11207;first_time:27.315;last_time:27.315;raw_file_identifier:HF2_025222;	0.5	Trimethyl (K1) = 0.99,Lactyl_DP (K10) = 0.5,Acetyl (K11) = 0.5	TS_H3.4_H3T
KSAPATGGVKKPHR	Propionyl (Any N-term); Acetyl (K1); Lactyl_DP (K10); Trimethyl (K11)	Propionyl (Any N-term); Acetyl (K28); Lactyl_DP (K37); Trimethyl (K38)	31.63	1644.93	3	549.316	-0.00135	27.094	20790	1	1	13	first_cycle:6401;last_cycle:6401;first_scan:11097;last_scan:11097;first_time:27.094;last_time:27.094;raw_file_identifier:HF2_025222;	0.55	Acetyl (K1) = 1.0,Lactyl_DP (K10) = 0.55,Trimethyl (K11) = 0.55	TS_H3.4_H3T
KSAPATGGVKKPHR	Propionyl (Any N-term); Acetyl (K1); Propionyl (K10); Butyryl (K11)	Propionyl (Any N-term); Acetyl (K28); Propionyl (K37); Butyryl (K38)	46.17	1656.93	3	553.317	-0.00105	39.046	21000	2	2	7	first_cycle:7144;last_cycle:7144;first_scan:16950;last_scan:16950;first_time:39.046;last_time:39.046;raw_file_identifier:HF2_025222;	0.01	Acetyl (K1) = 1.0,Propionyl (K10) = 0.01,Butyryl (K11) = 0.01	TS_H3.4_H3T
KSAPATGGVKKPHR	Propionyl (Any N-term); Propionyl (K1); Butyryl (K10); Acetyl (K11)	Propionyl (Any N-term); Propionyl (K28); Butyryl (K37); Acetyl (K38)	102.81	1656.93	2	829.473	0.000263	36.87	21005	3	2	11	first_cycle:7056;last_cycle:7056;first_scan:15925;last_scan:15925;first_time:36.870;last_time:36.870;raw_file_identifier:HF2_025222;	0	Propionyl (K1) = 1.0,Butyryl (K10) = 0.0,Acetyl (K11) = 0.0	TS_H3.4_H3T
KSAPATGGVKKPHR	Propionyl (Any N-term); Acetyl (K1); Butyryl (K10); Propionyl (K11)	Propionyl (Any N-term); Acetyl (K28); Butyryl (K37); Propionyl (K38)	66.18	1656.93	3	553.317	-0.00105	39.046	21000	1	1	8	first_cycle:7144;last_cycle:7144;first_scan:16950;last_scan:16950;first_time:39.046;last_time:39.046;raw_file_identifier:HF2_025222;	0.99	Acetyl (K1) = 1.0,Butyryl (K10) = 0.99,Propionyl (K11) = 0.99	TS_H3.4_H3T
KSAPATGGVKKPHR	Propionyl (Any N-term); Propionyl (K1); Acetyl (K10); Butyryl (K11)	Propionyl (Any N-term); Propionyl (K28); Acetyl (K37); Butyryl (K38)	74.52	1656.93	2	829.474	0.001163	37.247	21010	3	3	11	first_cycle:7104;last_cycle:7104;first_scan:16111;last_scan:16111;first_time:37.247;last_time:37.247;raw_file_identifier:HF2_025222;	0.02	Propionyl (K1) = 1.0,Acetyl (K10) = 0.02,Butyryl (K11) = 0.02	TS_H3.4_H3T
KSAPATGGVKKPHR	Propionyl (Any N-term); Propionyl (K1); Propionyl (K10); Propionyl (K11)	Propionyl (Any N-term); Propionyl (K28); Propionyl (K37); Propionyl (K38)	129.42	1656.93	2	829.473	0.000263	36.87	21005	1	1	12	first_cycle:7056;last_cycle:7056;first_scan:15925;last_scan:15925;first_time:36.870;last_time:36.870;raw_file_identifier:HF2_025222;	1	Propionyl (K1) = 1.0,Propionyl (K10) = 1.0,Propionyl (K11) = 1.0	TS_H3.4_H3T
KSAPATGGVKKPHR	Propionyl (Any N-term); Dimethyl (K1); Butyryl (K10); Butyryl (K11)	Propionyl (Any N-term); Dimethyl (K28); Butyryl (K37); Butyryl (K38)	45.14	1656.97	3	553.331	0.000719	26.36	21024	1	1	9	first_cycle:6366;last_cycle:6366;first_scan:10728;last_scan:10728;first_time:26.360;last_time:26.360;raw_file_identifier:HF2_025222;	0.99	Dimethyl (K1) = 0.99,Butyryl (K10) = 1.0,Butyryl (K11) = 1.0	TS_H3.4_H3T
KSAPATGGVKKPHR	Propionyl (Any N-term); Propionyl (K1); Butyryl (K10); Trimethyl (K11)	Propionyl (Any N-term); Propionyl (K28); Butyryl (K37); Trimethyl (K38)	26.84	1656.97	3	553.331	0.001119	26.559	21029	2	2	7	first_cycle:6371;last_cycle:6371;first_scan:10826;last_scan:10826;first_time:26.559;last_time:26.559;raw_file_identifier:HF2_025222;	0.03	Propionyl (K1) = 0.05,Butyryl (K10) = 0.97,Trimethyl (K11) = 0.03	TS_H3.4_H3T
KSAPATGGVKKPHR	Propionyl (Any N-term); Butyryl (K1); Butyryl (K10); Dimethyl (K11)	Propionyl (Any N-term); Butyryl (K28); Butyryl (K37); Dimethyl (K38)	32.69	1656.97	3	553.33	-0.000181	33.612	21018	3	2	7	first_cycle:6770;last_cycle:6770;first_scan:14309;last_scan:14309;first_time:33.612;last_time:33.612;raw_file_identifier:HF2_025222;	0.19	Butyryl (K1) = 1.0,Butyryl (K10) = 0.19,Dimethyl (K11) = 0.19	TS_H3.4_H3T
KSAPATGGVKKPHR	Propionyl (Any N-term); Butyryl (K1); Trimethyl (K10); Propionyl (K11)	Propionyl (Any N-term); Butyryl (K28); Trimethyl (K37); Propionyl (K38)	36.84	1656.97	3	553.331	0.000919	30.107	21027	3	3	11	first_cycle:6626;last_cycle:6626;first_scan:12611;last_scan:12611;first_time:30.107;last_time:30.107;raw_file_identifier:HF2_025222;	0	Butyryl (K1) = 0.0,Trimethyl (K10) = 0.0,Propionyl (K11) = 0.99	TS_H3.4_H3T
KSAPATGGVKKPHR	Propionyl (Any N-term); Trimethyl (K1); Propionyl (K10); Butyryl (K11)	Propionyl (Any N-term); Trimethyl (K28); Propionyl (K37); Butyryl (K38)	71.13	1656.97	3	553.332	0.002519	29.908	21031	2	2	9	first_cycle:6614;last_cycle:6614;first_scan:12509;last_scan:12509;first_time:29.908;last_time:29.908;raw_file_identifier:HF2_025222;	0.03	Trimethyl (K1) = 1.0,Propionyl (K10) = 0.03,Butyryl (K11) = 0.03	TS_H3.4_H3T
KSAPATGGVKKPHR	Propionyl (Any N-term); Trimethyl (K1); Butyryl (K10); Propionyl (K11)	Propionyl (Any N-term); Trimethyl (K28); Butyryl (K37); Propionyl (K38)	86.58	1656.97	3	553.332	0.002519	29.908	21031	1	1	10	first_cycle:6614;last_cycle:6614;first_scan:12509;last_scan:12509;first_time:29.908;last_time:29.908;raw_file_identifier:HF2_025222;	0.97	Trimethyl (K1) = 1.0,Butyryl (K10) = 0.97,Propionyl (K11) = 0.97	TS_H3.4_H3T
KSAPATGGVKKPHR	Propionyl (Any N-term); Acetyl (K1); Lactyl_DP (K10); Propionyl (K11)	Propionyl (Any N-term); Acetyl (K28); Lactyl_DP (K37); Propionyl (K38)	38.58	1658.91	2	830.461	-0.001368	33.306	21055	4	3	6	first_cycle:6755;last_cycle:6755;first_scan:14158;last_scan:14158;first_time:33.306;last_time:33.306;raw_file_identifier:HF2_025222;	0.93	Acetyl (K1) = 1.0,Lactyl_DP (K10) = 0.93,Propionyl (K11) = 0.93	TS_H3.4_H3T
KSAPATGGVKKPHR	Propionyl (Any N-term); Lactyl_DP (K1); Acetyl (K10); Propionyl (K11)	Propionyl (Any N-term); Lactyl_DP (K28); Acetyl (K37); Propionyl (K38)	34.7	1658.91	2	830.463	0.000431	34.086	21059	3	3	8	first_cycle:6793;last_cycle:6793;first_scan:14548;last_scan:14548;first_time:34.086;last_time:34.086;raw_file_identifier:HF2_025222;	0.78	Lactyl_DP (K1) = 0.86,Acetyl (K10) = 0.86,Propionyl (K11) = 0.78	TS_H3.4_H3T
KSAPATGGVKKPHR	Propionyl (Any N-term); Acetyl (K1); Propionyl (K10); Lactyl_DP (K11)	Propionyl (Any N-term); Acetyl (K28); Propionyl (K37); Lactyl_DP (K38)	27.54	1658.91	2	830.461	-0.001368	33.306	21055	5	4	6	first_cycle:6755;last_cycle:6755;first_scan:14158;last_scan:14158;first_time:33.306;last_time:33.306;raw_file_identifier:HF2_025222;	0.07	Acetyl (K1) = 1.0,Propionyl (K10) = 0.07,Lactyl_DP (K11) = 0.07	TS_H3.4_H3T
KSAPATGGVKKPHR	Propionyl (Any N-term); Trimethyl (K1); Lactyl_DP (K10); Propionyl (K11)	Propionyl (Any N-term); Trimethyl (K28); Lactyl_DP (K37); Propionyl (K38)	32.55	1658.95	3	553.99	0.000965	29.908	21097	5	4	10	first_cycle:6614;last_cycle:6614;first_scan:12509;last_scan:12509;first_time:29.908;last_time:29.908;raw_file_identifier:HF2_025222;	0.75	Trimethyl (K1) = 0.92,Lactyl_DP (K10) = 0.8,Propionyl (K11) = 0.75	TS_H3.4_H3T
KSAPATGGVKKPHR	Propionyl (Any N-term); Dimethyl (K1); Lactyl_DP (K10); Butyryl (K11)	Propionyl (Any N-term); Dimethyl (K28); Lactyl_DP (K37); Butyryl (K38)	33.95	1658.95	3	553.989	-0.000935	28.079	21067	2	2	13	first_cycle:6517;last_cycle:6517;first_scan:11592;last_scan:11592;first_time:28.079;last_time:28.079;raw_file_identifier:HF2_025222;	0.14	Dimethyl (K1) = 0.91,Lactyl_DP (K10) = 0.17,Butyryl (K11) = 0.14	TS_H3.4_H3T
KSAPATGGVKKPHR	Propionyl (Any N-term); Trimethyl (K1); Propionyl (K10); Lactyl_DP (K11)	Propionyl (Any N-term); Trimethyl (K28); Propionyl (K37); Lactyl_DP (K38)	25.9	1658.95	3	553.99	0.000965	29.908	21097	6	5	9	first_cycle:6614;last_cycle:6614;first_scan:12509;last_scan:12509;first_time:29.908;last_time:29.908;raw_file_identifier:HF2_025222;	0.16	Trimethyl (K1) = 0.92,Propionyl (K10) = 0.16,Lactyl_DP (K11) = 0.2	TS_H3.4_H3T
KSAPATGGVKKPHR	Propionyl (Any N-term); Propionyl (K1); Trimethyl (K10); Lactyl_DP (K11)	Propionyl (Any N-term); Propionyl (K28); Trimethyl (K37); Lactyl_DP (K38)	47.75	1658.95	3	553.988	-0.001135	27.528	21065	4	2	9	first_cycle:6449;last_cycle:6449;first_scan:11314;last_scan:11314;first_time:27.528;last_time:27.528;raw_file_identifier:HF2_025222;	0.11	Propionyl (K1) = 0.23,Trimethyl (K10) = 0.11,Lactyl_DP (K11) = 0.5	TS_H3.4_H3T
KSAPATGGVKKPHR	Propionyl (Any N-term); Dimethyl (K1); Butyryl (K10); Lactyl_DP (K11)	Propionyl (Any N-term); Dimethyl (K28); Butyryl (K37); Lactyl_DP (K38)	53.02	1658.95	3	553.988	-0.001135	27.528	21065	1	1	9	first_cycle:6449;last_cycle:6449;first_scan:11314;last_scan:11314;first_time:27.528;last_time:27.528;raw_file_identifier:HF2_025222;	0.39	Dimethyl (K1) = 0.77,Butyryl (K10) = 0.39,Lactyl_DP (K11) = 0.5	TS_H3.4_H3T
KSAPATGGVKKPHR	Propionyl (Any N-term); Propionyl (K1); Lactyl_DP (K10); Trimethyl (K11)	Propionyl (Any N-term); Propionyl (K28); Lactyl_DP (K37); Trimethyl (K38)	30.37	1658.95	3	553.99	6.5e-05	29.261	21081	6	5	6	first_cycle:6595;last_cycle:6595;first_scan:12187;last_scan:12187;first_time:29.261;last_time:29.261;raw_file_identifier:HF2_025222;	0.47	Propionyl (K1) = 1.0,Lactyl_DP (K10) = 0.47,Trimethyl (K11) = 0.47	TS_H3.4_H3T
KSAPATGGVKKPHR	Propionyl (Any N-term); Butyryl (K1); Dimethyl (K10); Lactyl_DP (K11)	Propionyl (Any N-term); Butyryl (K28); Dimethyl (K37); Lactyl_DP (K38)	60.31	1658.95	3	553.989	-0.001035	31.586	21066	2	2	12	first_cycle:6662;last_cycle:6662;first_scan:13319;last_scan:13319;first_time:31.586;last_time:31.586;raw_file_identifier:HF2_025222;	0.94	Butyryl (K1) = 1.0,Dimethyl (K10) = 0.94,Lactyl_DP (K11) = 0.94	TS_H3.4_H3T
KSAPATGGVKKPHR	Propionyl (Any N-term); Butyryl (K1); Lactyl_DP (K10); Dimethyl (K11)	Propionyl (Any N-term); Butyryl (K28); Lactyl_DP (K37); Dimethyl (K38)	48.2	1658.95	3	553.989	-0.001035	31.586	21066	6	5	11	first_cycle:6662;last_cycle:6662;first_scan:13319;last_scan:13319;first_time:31.586;last_time:31.586;raw_file_identifier:HF2_025222;	0.06	Butyryl (K1) = 1.0,Lactyl_DP (K10) = 0.06,Dimethyl (K11) = 0.06	TS_H3.4_H3T
KSAPATGGVKKPHR	Propionyl (Any N-term); Butyryl (K1); Propionyl (K10); Propionyl (K11)	Propionyl (Any N-term); Butyryl (K28); Propionyl (K37); Propionyl (K38)	114.94	1670.95	2	836.481	-6.4e-05	40.981	21266	1	1	12	first_cycle:7195;last_cycle:7195;first_scan:17864;last_scan:17864;first_time:40.981;last_time:40.981;raw_file_identifier:HF2_025222;	0.96	Butyryl (K1) = 1.0,Propionyl (K10) = 0.96,Propionyl (K11) = 0.96	TS_H3.4_H3T
KSAPATGGVKKPHR	Propionyl (Any N-term); Propionyl (K1); Butyryl (K10); Propionyl (K11)	Propionyl (Any N-term); Propionyl (K28); Butyryl (K37); Propionyl (K38)	111.69	1670.95	2	836.481	0.000335	39.836	21273	1	1	12	first_cycle:7164;last_cycle:7164;first_scan:17322;last_scan:17322;first_time:39.836;last_time:39.836;raw_file_identifier:HF2_025222;	0.99	Propionyl (K1) = 1.0,Butyryl (K10) = 0.99,Propionyl (K11) = 0.99	TS_H3.4_H3T
KSAPATGGVKKPHR	Propionyl (Any N-term); Butyryl (K1); Butyryl (K10); Acetyl (K11)	Propionyl (Any N-term); Butyryl (K28); Butyryl (K37); Acetyl (K38)	98.05	1670.95	2	836.481	-6.4e-05	40.981	21266	3	2	11	first_cycle:7195;last_cycle:7195;first_scan:17864;last_scan:17864;first_time:40.981;last_time:40.981;raw_file_identifier:HF2_025222;	0.02	Butyryl (K1) = 1.0,Butyryl (K10) = 0.02,Acetyl (K11) = 0.02	TS_H3.4_H3T
KSAPATGGVKKPHR	Propionyl (Any N-term); Propionyl (K1); Propionyl (K10); Butyryl (K11)	Propionyl (Any N-term); Propionyl (K28); Propionyl (K37); Butyryl (K38)	93.3	1670.95	2	836.482	0.001235	39.656	21278	2	2	11	first_cycle:7159;last_cycle:7159;first_scan:17237;last_scan:17237;first_time:39.656;last_time:39.656;raw_file_identifier:HF2_025222;	0.02	Propionyl (K1) = 1.0,Propionyl (K10) = 0.02,Butyryl (K11) = 0.02	TS_H3.4_H3T
KSAPATGGVKKPHR	Propionyl (Any N-term); Lactyl_DP (K1); Butyryl (K10); Acetyl (K11)	Propionyl (Any N-term); Lactyl_DP (K28); Butyryl (K37); Acetyl (K38)	68.48	1672.93	2	837.472	0.001504	33.976	21339	3	2	8	first_cycle:6790;last_cycle:6790;first_scan:14489;last_scan:14489;first_time:33.976;last_time:33.976;raw_file_identifier:HF2_025222;	0.02	Lactyl_DP (K1) = 1.0,Butyryl (K10) = 0.02,Acetyl (K11) = 0.02	TS_H3.4_H3T
KSAPATGGVKKPHR	Propionyl (Any N-term); Propionyl (K1); Propionyl (K10); Lactyl_DP (K11)	Propionyl (Any N-term); Propionyl (K28); Propionyl (K37); Lactyl_DP (K38)	49.78	1672.93	2	837.47	-9.6e-05	34.901	21330	2	2	8	first_cycle:6875;last_cycle:6875;first_scan:14953;last_scan:14953;first_time:34.901;last_time:34.901;raw_file_identifier:HF2_025222;	0.14	Propionyl (K1) = 1.0,Propionyl (K10) = 0.14,Lactyl_DP (K11) = 0.14	TS_H3.4_H3T
KSAPATGGVKKPHR	Propionyl (Any N-term); Lactyl_DP (K1); Propionyl (K10); Propionyl (K11)	Propionyl (Any N-term); Lactyl_DP (K28); Propionyl (K37); Propionyl (K38)	86.42	1672.93	2	837.472	0.001504	33.976	21339	1	1	9	first_cycle:6790;last_cycle:6790;first_scan:14489;last_scan:14489;first_time:33.976;last_time:33.976;raw_file_identifier:HF2_025222;	0.97	Lactyl_DP (K1) = 1.0,Propionyl (K10) = 0.97,Propionyl (K11) = 0.97	TS_H3.4_H3T
KSAPATGGVKKPHR	Propionyl (Any N-term); Propionyl (K1); Lactyl_DP (K10); Propionyl (K11)	Propionyl (Any N-term); Propionyl (K28); Lactyl_DP (K37); Propionyl (K38)	57.7	1672.93	2	837.47	-9.6e-05	34.901	21330	1	1	9	first_cycle:6875;last_cycle:6875;first_scan:14953;last_scan:14953;first_time:34.901;last_time:34.901;raw_file_identifier:HF2_025222;	0.86	Propionyl (K1) = 1.0,Lactyl_DP (K10) = 0.86,Propionyl (K11) = 0.86	TS_H3.4_H3T
KSAPATGGVKKPHR	Propionyl (Any N-term); Butyryl (K1); Lactyl_DP (K10); Trimethyl (K11)	Propionyl (Any N-term); Butyryl (K28); Lactyl_DP (K37); Trimethyl (K38)	31.26	1672.96	3	558.661	-0.00012	33.01	21348	5	3	6	first_cycle:6723;last_cycle:6723;first_scan:14009;last_scan:14009;first_time:33.010;last_time:33.010;raw_file_identifier:HF2_025222;	0.5	Butyryl (K1) = 1.0,Lactyl_DP (K10) = 0.5,Trimethyl (K11) = 0.5	TS_H3.4_H3T
KSAPATGGVKKPHR	Propionyl (Any N-term); Butyryl (K1); Trimethyl (K10); Lactyl_DP (K11)	Propionyl (Any N-term); Butyryl (K28); Trimethyl (K37); Lactyl_DP (K38)	25.14	1672.96	3	558.663	0.00108	33.184	21360	6	5	6	first_cycle:6745;last_cycle:6745;first_scan:14096;last_scan:14096;first_time:33.184;last_time:33.184;raw_file_identifier:HF2_025222;	0.38	Butyryl (K1) = 1.0,Trimethyl (K10) = 0.38,Lactyl_DP (K11) = 0.38	TS_H3.4_H3T
KSAPATGGVKKPHR	Propionyl (Any N-term); Lactyl_DP (K1); Trimethyl (K10); Lactyl_DP (K11)	Propionyl (Any N-term); Lactyl_DP (K28); Trimethyl (K37); Lactyl_DP (K38)	26.6	1674.94	3	559.322	0.000525	27.122	21418	4	4	7	first_cycle:6404;last_cycle:6404;first_scan:11111;last_scan:11111;first_time:27.122;last_time:27.122;raw_file_identifier:HF2_025222;	0.87	Lactyl_DP (K1) = 1.0,Trimethyl (K10) = 0.87,Lactyl_DP (K11) = 0.87	TS_H3.4_H3T
KSAPATGGVKKPHR	Propionyl (Any N-term); Butyryl (K1); Butyryl (K10); Propionyl (K11)	Propionyl (Any N-term); Butyryl (K28); Butyryl (K37); Propionyl (K38)	118.4	1684.96	2	843.488	-0.000192	43.673	21542	1	1	12	first_cycle:7311;last_cycle:7311;first_scan:19182;last_scan:19182;first_time:43.673;last_time:43.673;raw_file_identifier:HF2_025222;	0.99	Butyryl (K1) = 1.0,Butyryl (K10) = 0.99,Propionyl (K11) = 0.99	TS_H3.4_H3T
KSAPATGGVKKPHR	Propionyl (Any N-term); Butyryl (K1); Propionyl (K10); Butyryl (K11)	Propionyl (Any N-term); Butyryl (K28); Propionyl (K37); Butyryl (K38)	97.84	1684.96	2	843.488	-0.000192	43.673	21542	2	2	11	first_cycle:7311;last_cycle:7311;first_scan:19182;last_scan:19182;first_time:43.673;last_time:43.673;raw_file_identifier:HF2_025222;	0.01	Butyryl (K1) = 1.0,Propionyl (K10) = 0.01,Butyryl (K11) = 0.01	TS_H3.4_H3T
KSAPATGGVKKPHR	Propionyl (Any N-term); Propionyl (K1); Butyryl (K10); Butyryl (K11)	Propionyl (Any N-term); Propionyl (K28); Butyryl (K37); Butyryl (K38)	62.57	1684.96	3	562.662	0.00028	34.537	21547	1	1	11	first_cycle:6843;last_cycle:6843;first_scan:14782;last_scan:14782;first_time:34.537;last_time:34.537;raw_file_identifier:HF2_025222;	1	Propionyl (K1) = 1.0,Butyryl (K10) = 1.0,Butyryl (K11) = 1.0	TS_H3.4_H3T
KSAPATGGVKKPHR	Propionyl (Any N-term); Lactyl_DP (K1); Propionyl (K10); Butyryl (K11)	Propionyl (Any N-term); Lactyl_DP (K28); Propionyl (K37); Butyryl (K38)	35.29	1686.94	3	563.321	-0.000275	39.113	21582	4	4	8	first_cycle:7147;last_cycle:7147;first_scan:16984;last_scan:16984;first_time:39.113;last_time:39.113;raw_file_identifier:HF2_025222;	0.08	Lactyl_DP (K1) = 1.0,Propionyl (K10) = 0.08,Butyryl (K11) = 0.08	TS_H3.4_H3T
KSAPATGGVKKPHR	Propionyl (Any N-term); Propionyl (K1); Lactyl_DP (K10); Butyryl (K11)	Propionyl (Any N-term); Propionyl (K28); Lactyl_DP (K37); Butyryl (K38)	34.87	1686.94	3	563.321	0.000225	30.986	21587	2	1	8	first_cycle:6648;last_cycle:6648;first_scan:13033;last_scan:13033;first_time:30.986;last_time:30.986;raw_file_identifier:HF2_025222;	0.5	Propionyl (K1) = 1.0,Lactyl_DP (K10) = 0.5,Butyryl (K11) = 0.5	TS_H3.4_H3T
KSAPATGGVKKPHR	Propionyl (Any N-term); Lactyl_DP (K1); Butyryl (K10); Propionyl (K11)	Propionyl (Any N-term); Lactyl_DP (K28); Butyryl (K37); Propionyl (K38)	45.99	1686.94	3	563.321	-0.000275	39.113	21582	3	3	9	first_cycle:7147;last_cycle:7147;first_scan:16984;last_scan:16984;first_time:39.113;last_time:39.113;raw_file_identifier:HF2_025222;	0.92	Lactyl_DP (K1) = 1.0,Butyryl (K10) = 0.92,Propionyl (K11) = 0.92	TS_H3.4_H3T
KSAPATGGVKKPHR	Propionyl (Any N-term); Butyryl (K1); Propionyl (K10); Lactyl_DP (K11)	Propionyl (Any N-term); Butyryl (K28); Propionyl (K37); Lactyl_DP (K38)	50.26	1686.94	2	844.479	0.000476	38.67	21588	1	1	9	first_cycle:7136;last_cycle:7136;first_scan:16775;last_scan:16775;first_time:38.670;last_time:38.670;raw_file_identifier:HF2_025222;	0.93	Butyryl (K1) = 1.0,Propionyl (K10) = 0.93,Lactyl_DP (K11) = 0.93	TS_H3.4_H3T
KSAPATGGVKKPHR	Propionyl (Any N-term); Butyryl (K1); Lactyl_DP (K10); Propionyl (K11)	Propionyl (Any N-term); Butyryl (K28); Lactyl_DP (K37); Propionyl (K38)	42.7	1686.94	2	844.479	0.000676	40.052	21593	7	5	7	first_cycle:7169;last_cycle:7169;first_scan:17424;last_scan:17424;first_time:40.052;last_time:40.052;raw_file_identifier:HF2_025222;	0.94	Butyryl (K1) = 1.0,Lactyl_DP (K10) = 0.94,Propionyl (K11) = 0.94	TS_H3.4_H3T
KSAPATGGVKKPHR	Propionyl (Any N-term); Lactyl_DP (K1); Lactyl_DP (K10); Propionyl (K11)	Propionyl (Any N-term); Lactyl_DP (K28); Lactyl_DP (K37); Propionyl (K38)	29.07	1688.92	2	845.467	-0.000655	33.328	21634	4	3	7	first_cycle:6755;last_cycle:6755;first_scan:14168;last_scan:14168;first_time:33.328;last_time:33.328;raw_file_identifier:HF2_025222;	0.88	Lactyl_DP (K1) = 1.0,Lactyl_DP (K10) = 0.88,Propionyl (K11) = 0.88	TS_H3.4_H3T
KSAPATGGVKKPHR	Propionyl (Any N-term); Butyryl (K1); Butyryl (K10); Butyryl (K11)	Propionyl (Any N-term); Butyryl (K28); Butyryl (K37); Butyryl (K38)	65.38	1698.98	3	567.334	0.000695	38.253	21807	1	1	12	first_cycle:7127;last_cycle:7127;first_scan:16580;last_scan:16580;first_time:38.253;last_time:38.253;raw_file_identifier:HF2_025222;	1	Butyryl (K1) = 1.0,Butyryl (K10) = 1.0,Butyryl (K11) = 1.0	TS_H3.4_H3T
KSAPATGGVKKPHR	Propionyl (Any N-term); Butyryl (K1); Butyryl (K10); Lactyl_DP (K11)	Propionyl (Any N-term); Butyryl (K28); Butyryl (K37); Lactyl_DP (K38)	47.76	1700.96	2	851.484	-0.002452	40.619	21838	1	1	8	first_cycle:7182;last_cycle:7182;first_scan:17690;last_scan:17690;first_time:40.619;last_time:40.619;raw_file_identifier:HF2_025222;	0.5	Butyryl (K1) = 1.0,Butyryl (K10) = 0.5,Lactyl_DP (K11) = 0.5	TS_H3.4_H3T
TKQTAR	Propionyl (Any N-term); Propionyl (K2)	Propionyl (Any N-term); Propionyl (K5)	40.46	815.45	2	408.732	-2.8e-05	19.561	1631	1	1	5	first_cycle:5947;last_cycle:5947;first_scan:7412;last_scan:7412;first_time:19.561;last_time:19.561;raw_file_identifier:HF2_025222;	1	Propionyl (K2) = 1.0	H3.3_gene_Gm6421
TKQTAR	Propionyl (Any N-term); Butyryl (K2)	Propionyl (Any N-term); Butyryl (K5)	39.41	829.466	2	415.74	-0.000255	24.637	1843	1	1	5	first_cycle:6247;last_cycle:6247;first_scan:9870;last_scan:9870;first_time:24.637;last_time:24.637;raw_file_identifier:HF2_025222;	1	Butyryl (K2) = 1.0	H3.3_gene_Gm6421
TKQTAR	Propionyl (Any N-term); Propionyl (K2); Oxidation (Q3)	Propionyl (Any N-term); Propionyl (K5); Oxidation (Q6)	37.03	831.445	2	416.729	-0.000888	19.347	1869	1	1	5	first_cycle:5920;last_cycle:5920;first_scan:7317;last_scan:7317;first_time:19.347;last_time:19.347;raw_file_identifier:HF2_025222;	0.96	Propionyl (K2) = 0.96,Oxidation (Q3) = 0.96	H3.3_gene_Gm6421
KLPFQR	Propionyl (Any N-term)	Propionyl (Any N-term)	55.73	843.497	2	422.755	-0.000105	36.712	2105	1	1	5	first_cycle:7042;last_cycle:7042;first_scan:15843;last_scan:15843;first_time:36.712;last_time:36.712;raw_file_identifier:HF2_025222;			H3.3_gene_Gm6421
TKQTAR	Propionyl (Any N-term); Butyryl (K2); Oxidation (Q3)	Propionyl (Any N-term); Butyryl (K5); Oxidation (Q6)	33.77	845.461	2	423.738	0.000285	24.497	2146	1	1	5	first_cycle:6240;last_cycle:6240;first_scan:9793;last_scan:9793;first_time:24.497;last_time:24.497;raw_file_identifier:HF2_025222;	1	Butyryl (K2) = 1.0,Oxidation (Q3) = 1.0	H3.3_gene_Gm6421
KLPFQR	Propionyl (Any N-term); Propionyl (K1)	Propionyl (Any N-term); Propionyl (K65)	43.47	899.523	2	450.769	8.7e-05	55.815	3213	1	1	5	first_cycle:7790;last_cycle:7790;first_scan:25030;last_scan:25030;first_time:55.815;last_time:55.815;raw_file_identifier:HF2_025222;	1	Propionyl (K1) = 1.0	H3.3_gene_Gm6421
KLPFQR	Propionyl (Any N-term); Lactyl_DP (K1)	Propionyl (Any N-term); Lactyl_DP (K65)	37.05	915.518	2	458.765	-0.001272	51.239	3627	1	1	5	first_cycle:7608;last_cycle:7608;first_scan:22808;last_scan:22808;first_time:51.239;last_time:51.239;raw_file_identifier:HF2_025222;	1	Lactyl_DP (K1) = 1.0	H3.3_gene_Gm6421
KLPFQR	Propionyl (Any N-term); Propionyl (K1); Oxidation (Q5)	Propionyl (Any N-term); Propionyl (K65); Oxidation (Q69)	37.15	915.518	2	458.766	-7.2e-05	53.433	3638	1	1	5	first_cycle:7697;last_cycle:7697;first_scan:23863;last_scan:23863;first_time:53.433;last_time:53.433;raw_file_identifier:HF2_025222;	1	Propionyl (K1) = 1.0,Oxidation (Q5) = 1.0	H3.3_gene_Gm6421
KSTGGKAPR	Propionyl (Any N-term); Acetyl (K6)	Propionyl (Any N-term); Acetyl (K15)	72.78	998.551	2	500.282	-0.000412	15.434	5919	1	1	8	first_cycle:5344;last_cycle:5344;first_scan:5535;last_scan:5535;first_time:15.434;last_time:15.434;raw_file_identifier:HF2_025222;	1	Acetyl (K6) = 1.0	H3.3_gene_Gm6421
KSTGGKAPR	Propionyl (Any N-term); Propionyl (K1)	Propionyl (Any N-term); Propionyl (K10)	63.89	1012.57	2	507.291	6e-05	18.439	6300	1	1	7	first_cycle:5866;last_cycle:5866;first_scan:6882;last_scan:6882;first_time:18.439;last_time:18.439;raw_file_identifier:HF2_025222;	1	Propionyl (K1) = 1.0	H3.3_gene_Gm6421
KSTGGKAPR	Propionyl (Any N-term); Propionyl (K6)	Propionyl (Any N-term); Propionyl (K15)	73.5	1012.57	2	507.29	-0.00014	17.607	6297	1	1	8	first_cycle:5788;last_cycle:5788;first_scan:6467;last_scan:6467;first_time:17.607;last_time:17.607;raw_file_identifier:HF2_025222;	1	Propionyl (K6) = 1.0	H3.3_gene_Gm6421
KSTGGKAPR	Propionyl (Any N-term); Dimethyl (K1); Acetyl (K6)	Propionyl (Any N-term); Dimethyl (K10); Acetyl (K15)	59.24	1026.58	2	514.298	-0.00016	15.105	6727	1	1	13	first_cycle:5261;last_cycle:5261;first_scan:5401;last_scan:5401;first_time:15.105;last_time:15.105;raw_file_identifier:HF2_025222;	1	Dimethyl (K1) = 1.0,Acetyl (K6) = 1.0	H3.3_gene_Gm6421
KSTGGKAPR	Propionyl (Any N-term); Acetyl (K1); Acetyl (K6)	Propionyl (Any N-term); Acetyl (K10); Acetyl (K15)	54.3	1040.56	2	521.288	-0.000192	22.651	7103	1	1	7	first_cycle:6129;last_cycle:6129;first_scan:8893;last_scan:8893;first_time:22.651;last_time:22.651;raw_file_identifier:HF2_025222;	1	Acetyl (K1) = 1.0,Acetyl (K6) = 1.0	H3.3_gene_Gm6421
KSTGGKAPR	Propionyl (Any N-term); Trimethyl (K1); Acetyl (K6)	Propionyl (Any N-term); Trimethyl (K10); Acetyl (K15)	38.37	1040.6	2	521.306	-0.000188	14.758	7118	1	1	7	first_cycle:5169;last_cycle:5169;first_scan:5277;last_scan:5277;first_time:14.758;last_time:14.758;raw_file_identifier:HF2_025222;	1	Trimethyl (K1) = 1.0,Acetyl (K6) = 1.0	H3.3_gene_Gm6421
KSTGGKAPR	Propionyl (Any N-term); Dimethyl (K1); Propionyl (K6)	Propionyl (Any N-term); Dimethyl (K10); Propionyl (K15)	66.94	1040.6	2	521.306	-0.000288	17.223	7116	1	1	8	first_cycle:5743;last_cycle:5743;first_scan:6282;last_scan:6282;first_time:17.223;last_time:17.223;raw_file_identifier:HF2_025222;	1	Dimethyl (K1) = 1.0,Propionyl (K6) = 1.0	H3.3_gene_Gm6421
KSTGGKAPR	Propionyl (Any N-term); Propionyl (K1); Dimethyl (K6)	Propionyl (Any N-term); Propionyl (K10); Dimethyl (K15)	34.88	1040.6	3	347.873	-0.000117	17.109	7119	2	1	7	first_cycle:5724;last_cycle:5724;first_scan:6233;last_scan:6233;first_time:17.109;last_time:17.109;raw_file_identifier:HF2_025222;	0.5	Propionyl (K1) = 0.5,Dimethyl (K6) = 0.5	H3.3_gene_Gm6421
KSTGGKAPR	Propionyl (Any N-term); Acetyl (K1); Propionyl (K6)	Propionyl (Any N-term); Acetyl (K10); Propionyl (K15)	51.07	1054.58	2	528.296	-0.000219	25.266	7460	1	1	8	first_cycle:6314;last_cycle:6314;first_scan:10184;last_scan:10184;first_time:25.266;last_time:25.266;raw_file_identifier:HF2_025222;	1	Acetyl (K1) = 1.0,Propionyl (K6) = 1.0	H3.3_gene_Gm6421
KSTGGKAPR	Propionyl (Any N-term); Propionyl (K1); Acetyl (K6)	Propionyl (Any N-term); Propionyl (K10); Acetyl (K15)	63.54	1054.58	2	528.296	0.00038	25.881	7466	1	1	8	first_cycle:6353;last_cycle:6353;first_scan:10496;last_scan:10496;first_time:25.881;last_time:25.881;raw_file_identifier:HF2_025222;	1	Propionyl (K1) = 1.0,Acetyl (K6) = 1.0	H3.3_gene_Gm6421
KSTGGKAPR	Propionyl (Any N-term); Butyryl (K1); Dimethyl (K6)	Propionyl (Any N-term); Butyryl (K10); Dimethyl (K15)	36.98	1054.61	3	352.545	-0.000403	17.038	7478	2	2	9	first_cycle:5715;last_cycle:5715;first_scan:6199;last_scan:6199;first_time:17.038;last_time:17.038;raw_file_identifier:HF2_025222;	0.01	Butyryl (K1) = 0.01,Dimethyl (K6) = 0.01	H3.3_gene_Gm6421
KSTGGKAPR	Propionyl (Any N-term); Trimethyl (K1); Propionyl (K6)	Propionyl (Any N-term); Trimethyl (K10); Propionyl (K15)	61.27	1054.61	2	528.314	-0.000216	17.056	7486	1	1	8	first_cycle:5718;last_cycle:5718;first_scan:6208;last_scan:6208;first_time:17.056;last_time:17.056;raw_file_identifier:HF2_025222;	1	Trimethyl (K1) = 1.0,Propionyl (K6) = 1.0	H3.3_gene_Gm6421
KSTGGKAPR	Propionyl (Any N-term); Butyryl (K1); Acetyl (K6)	Propionyl (Any N-term); Butyryl (K10); Acetyl (K15)	39.94	1068.59	2	535.304	0.000353	31.38	7773	1	1	7	first_cycle:6657;last_cycle:6657;first_scan:13216;last_scan:13216;first_time:31.380;last_time:31.380;raw_file_identifier:HF2_025222;	1	Butyryl (K1) = 1.0,Acetyl (K6) = 1.0	H3.3_gene_Gm6421
KSTGGKAPR	Propionyl (Any N-term); Propionyl (K1); Propionyl (K6)	Propionyl (Any N-term); Propionyl (K10); Propionyl (K15)	63	1068.59	2	535.301	-0.002348	22.847	7758	1	1	8	first_cycle:6149;last_cycle:6149;first_scan:8995;last_scan:8995;first_time:22.847;last_time:22.847;raw_file_identifier:HF2_025222;	1	Propionyl (K1) = 1.0,Propionyl (K6) = 1.0	H3.3_gene_Gm6421
KSTGGKAPR	Propionyl (Any N-term); Lactyl_DP (K1); Acetyl (K6)	Propionyl (Any N-term); Lactyl_DP (K10); Acetyl (K15)	26.92	1070.57	2	536.292	-0.001579	22.16	7821	1	1	8	first_cycle:6108;last_cycle:6108;first_scan:8658;last_scan:8658;first_time:22.160;last_time:22.160;raw_file_identifier:HF2_025222;	1	Lactyl_DP (K1) = 1.0,Acetyl (K6) = 1.0	H3.3_gene_Gm6421
KSTGGKAPR	Propionyl (Any N-term); Butyryl (K1); Propionyl (K6)	Propionyl (Any N-term); Butyryl (K10); Propionyl (K15)	47.09	1082.61	2	542.312	0.000225	34.289	8090	1	1	7	first_cycle:6817;last_cycle:6817;first_scan:14652;last_scan:14652;first_time:34.289;last_time:34.289;raw_file_identifier:HF2_025222;	1	Butyryl (K1) = 1.0,Propionyl (K6) = 1.0	H3.3_gene_Gm6421
KQLATKAAR	Propionyl (Any N-term); Acetyl (K6)	Propionyl (Any N-term); Acetyl (K24)	73.26	1083.64	2	542.828	0.000324	25.051	8153	1	1	8	first_cycle:6303;last_cycle:6303;first_scan:10074;last_scan:10074;first_time:25.051;last_time:25.051;raw_file_identifier:HF2_025222;	1	Acetyl (K6) = 1.0	H3.3_gene_Gm6421
KSTGGKAPR	Propionyl (Any N-term); Propionyl (K1); Lactyl_DP (K6)	Propionyl (Any N-term); Propionyl (K10); Lactyl_DP (K15)	52.4	1084.59	2	543.302	0.000393	25.822	8193	1	1	8	first_cycle:6347;last_cycle:6347;first_scan:10464;last_scan:10464;first_time:25.822;last_time:25.822;raw_file_identifier:HF2_025222;	1	Propionyl (K1) = 1.0,Lactyl_DP (K6) = 1.0	H3.3_gene_Gm6421
KSTGGKAPR	Propionyl (Any N-term); Lactyl_DP (K1); Propionyl (K6)	Propionyl (Any N-term); Lactyl_DP (K10); Propionyl (K15)	54.47	1084.59	2	543.301	-0.000207	23.842	8182	1	1	8	first_cycle:6224;last_cycle:6224;first_scan:9485;last_scan:9485;first_time:23.842;last_time:23.842;raw_file_identifier:HF2_025222;	1	Lactyl_DP (K1) = 1.0,Propionyl (K6) = 1.0	H3.3_gene_Gm6421
YRPGTVALR	Propionyl (Any N-term)	Propionyl (Any N-term)	64.15	1087.61	2	544.815	0.000516	37.63	8260	1	1	8	first_cycle:7113;last_cycle:7113;first_scan:16288;last_scan:16288;first_time:37.630;last_time:37.630;raw_file_identifier:HF2_025222;			H3.3_gene_Gm6421
KQLATKAAR	Propionyl (Any N-term); Propionyl (K6)	Propionyl (Any N-term); Propionyl (K24)	69.01	1097.66	2	549.836	0.000496	28.193	8487	1	1	8	first_cycle:6524;last_cycle:6524;first_scan:11649;last_scan:11649;first_time:28.193;last_time:28.193;raw_file_identifier:HF2_025222;	1	Propionyl (K6) = 1.0	H3.3_gene_Gm6421
KQLATKAAR	Propionyl (Any N-term); Propionyl (K1)	Propionyl (Any N-term); Propionyl (K19)	68.93	1097.66	2	549.835	-4e-06	35.772	8485	1	1	7	first_cycle:6965;last_cycle:6965;first_scan:15371;last_scan:15371;first_time:35.772;last_time:35.772;raw_file_identifier:HF2_025222;	1	Propionyl (K1) = 1.0	H3.3_gene_Gm6421
KQLATKAAR	Propionyl (Any N-term); Acetyl (K1); Dimethyl (K6)	Propionyl (Any N-term); Acetyl (K19); Dimethyl (K24)	37.69	1111.67	2	556.843	0.000177	39.643	8824	2	2	7	first_cycle:7159;last_cycle:7159;first_scan:17231;last_scan:17231;first_time:39.643;last_time:39.643;raw_file_identifier:HF2_025222;	1	Acetyl (K1) = 1.0,Dimethyl (K6) = 1.0	H3.3_gene_Gm6421
KQLATKAAR	Propionyl (Any N-term); Butyryl (K6)	Propionyl (Any N-term); Butyryl (K24)	52.42	1111.67	2	556.843	0.000269	30.324	8825	2	2	7	first_cycle:6632;last_cycle:6632;first_scan:12719;last_scan:12719;first_time:30.324;last_time:30.324;raw_file_identifier:HF2_025222;	1	Butyryl (K6) = 1.0	H3.3_gene_Gm6421
KQLATKAAR	Propionyl (Any N-term); Oxidation (Q2); Propionyl (K6)	Propionyl (Any N-term); Oxidation (Q20); Propionyl (K24)	61.53	1113.65	2	557.833	0.000137	27.817	8860	1	1	8	first_cycle:6497;last_cycle:6497;first_scan:11458;last_scan:11458;first_time:27.817;last_time:27.817;raw_file_identifier:HF2_025222;	1	Oxidation (Q2) = 1.0,Propionyl (K6) = 1.0	H3.3_gene_Gm6421
KQLATKAAR	Propionyl (Any N-term); Acetyl (K1); Acetyl (K6)	Propionyl (Any N-term); Acetyl (K19); Acetyl (K24)	52.82	1125.65	2	563.832	-0.000255	43.78	9098	1	1	8	first_cycle:7320;last_cycle:7320;first_scan:19236;last_scan:19236;first_time:43.780;last_time:43.780;raw_file_identifier:HF2_025222;	1	Acetyl (K1) = 1.0,Acetyl (K6) = 1.0	H3.3_gene_Gm6421
KQLATKAAR	Propionyl (Any N-term); Propionyl (K1); Dimethyl (K6)	Propionyl (Any N-term); Propionyl (K19); Dimethyl (K24)	53.33	1125.69	2	563.851	-5.1e-05	42.612	9103	2	2	7	first_cycle:7274;last_cycle:7274;first_scan:18677;last_scan:18677;first_time:42.612;last_time:42.612;raw_file_identifier:HF2_025222;	1	Propionyl (K1) = 1.0,Dimethyl (K6) = 1.0	H3.3_gene_Gm6421
KQLATKAAR	Propionyl (Any N-term); Acetyl (K1); Propionyl (K6)	Propionyl (Any N-term); Acetyl (K19); Propionyl (K24)	69.18	1139.67	2	570.841	0.000117	47.002	9371	1	1	8	first_cycle:7466;last_cycle:7466;first_scan:20801;last_scan:20801;first_time:47.002;last_time:47.002;raw_file_identifier:HF2_025222;	1	Acetyl (K1) = 1.0,Propionyl (K6) = 1.0	H3.3_gene_Gm6421
KQLATKAAR	Propionyl (Any N-term); Propionyl (K1); Acetyl (K6)	Propionyl (Any N-term); Propionyl (K19); Acetyl (K24)	69.17	1139.67	2	570.841	0.000217	47.181	9375	1	1	8	first_cycle:7475;last_cycle:7475;first_scan:20892;last_scan:20892;first_time:47.181;last_time:47.181;raw_file_identifier:HF2_025222;	1	Propionyl (K1) = 1.0,Acetyl (K6) = 1.0	H3.3_gene_Gm6421
KQLATKAAR	Propionyl (Any N-term); Acetyl (K1); Butyryl (K6)	Propionyl (Any N-term); Acetyl (K19); Butyryl (K24)	42.05	1153.68	2	577.848	-0.000211	51.166	9647	2	2	5	first_cycle:7607;last_cycle:7607;first_scan:22774;last_scan:22774;first_time:51.166;last_time:51.166;raw_file_identifier:HF2_025222;	0.94	Acetyl (K1) = 0.94,Butyryl (K6) = 0.94	H3.3_gene_Gm6421
KQLATKAAR	Propionyl (Any N-term); Propionyl (K1); Propionyl (K6)	Propionyl (Any N-term); Propionyl (K19); Propionyl (K24)	76.23	1153.68	2	577.848	0.000189	50.613	9656	1	1	8	first_cycle:7593;last_cycle:7593;first_scan:22512;last_scan:22512;first_time:50.613;last_time:50.613;raw_file_identifier:HF2_025222;	1	Propionyl (K1) = 1.0,Propionyl (K6) = 1.0	H3.3_gene_Gm6421
KQLATKAAR	Propionyl (Any N-term); Butyryl (K1); Acetyl (K6)	Propionyl (Any N-term); Butyryl (K19); Acetyl (K24)	25.39	1153.68	2	577.848	0.000289	52.305	9657	1	1	6	first_cycle:7636;last_cycle:7636;first_scan:23314;last_scan:23314;first_time:52.305;last_time:52.305;raw_file_identifier:HF2_025222;	0.97	Butyryl (K1) = 0.97,Acetyl (K6) = 0.97	H3.3_gene_Gm6421
KQLATKAAR	Propionyl (Any N-term); Propionyl (K1); Oxidation (Q2); Acetyl (K6)	Propionyl (Any N-term); Propionyl (K19); Oxidation (Q20); Acetyl (K24)	65.13	1155.66	2	578.838	0.000357	45.921	9708	1	1	8	first_cycle:7440;last_cycle:7440;first_scan:20296;last_scan:20296;first_time:45.921;last_time:45.921;raw_file_identifier:HF2_025222;	0.99	Propionyl (K1) = 0.99,Oxidation (Q2) = 0.99,Acetyl (K6) = 1.0	H3.3_gene_Gm6421
KQLATKAAR	Propionyl (Any N-term); Lactyl_DP (K1); Acetyl (K6)	Propionyl (Any N-term); Lactyl_DP (K19); Acetyl (K24)	45.42	1155.66	2	578.838	0.000357	45.921	9708	2	2	7	first_cycle:7440;last_cycle:7440;first_scan:20296;last_scan:20296;first_time:45.921;last_time:45.921;raw_file_identifier:HF2_025222;	0.01	Lactyl_DP (K1) = 0.01,Acetyl (K6) = 1.0	H3.3_gene_Gm6421
KQLATKAAR	Propionyl (Any N-term); Acetyl (K1); Oxidation (Q2); Propionyl (K6)	Propionyl (Any N-term); Acetyl (K19); Oxidation (Q20); Propionyl (K24)	26.36	1155.66	2	578.838	5.8e-05	45.518	9705	1	1	7	first_cycle:7429;last_cycle:7429;first_scan:20102;last_scan:20102;first_time:45.518;last_time:45.518;raw_file_identifier:HF2_025222;	0.96	Acetyl (K1) = 0.96,Oxidation (Q2) = 0.99,Propionyl (K6) = 0.96	H3.3_gene_Gm6421
KQLATKAAR	Propionyl (Any N-term); Butyryl (K1); Propionyl (K6)	Propionyl (Any N-term); Butyryl (K19); Propionyl (K24)	67.19	1167.7	2	584.856	-0.000539	55.12	9931	1	1	8	first_cycle:7772;last_cycle:7772;first_scan:24698;last_scan:24698;first_time:55.120;last_time:55.120;raw_file_identifier:HF2_025222;	1	Butyryl (K1) = 1.0,Propionyl (K6) = 1.0	H3.3_gene_Gm6421
KQLATKAAR	Propionyl (Any N-term); Propionyl (K1); Butyryl (K6)	Propionyl (Any N-term); Propionyl (K19); Butyryl (K24)	57	1167.7	2	584.856	0.000262	53.965	9937	2	2	7	first_cycle:7709;last_cycle:7709;first_scan:24114;last_scan:24114;first_time:53.965;last_time:53.965;raw_file_identifier:HF2_025222;	1	Propionyl (K1) = 1.0,Butyryl (K6) = 1.0	H3.3_gene_Gm6421
KQLATKAAR	Propionyl (Any N-term); Propionyl (K1); Lactyl_DP (K6)	Propionyl (Any N-term); Propionyl (K19); Lactyl_DP (K24)	71.17	1169.68	2	585.846	0.00023	48.532	9998	1	1	8	first_cycle:7507;last_cycle:7507;first_scan:21526;last_scan:21526;first_time:48.532;last_time:48.532;raw_file_identifier:HF2_025222;	1	Propionyl (K1) = 1.0,Lactyl_DP (K6) = 1.0	H3.3_gene_Gm6421
KQLATKAAR	Propionyl (Any N-term); Propionyl (K1); Oxidation (Q2); Propionyl (K6)	Propionyl (Any N-term); Propionyl (K19); Oxidation (Q20); Propionyl (K24)	72.34	1169.68	2	585.846	0.00013	48.948	9996	1	1	8	first_cycle:7516;last_cycle:7516;first_scan:21714;last_scan:21714;first_time:48.948;last_time:48.948;raw_file_identifier:HF2_025222;	1	Propionyl (K1) = 1.0,Oxidation (Q2) = 1.0,Propionyl (K6) = 1.0	H3.3_gene_Gm6421
KQLATKAAR	Propionyl (Any N-term); Butyryl (K1); Oxidation (Q2); Acetyl (K6)	Propionyl (Any N-term); Butyryl (K19); Oxidation (Q20); Acetyl (K24)	32.6	1169.68	2	585.843	-0.00237	49.419	9982	2	2	7	first_cycle:7526;last_cycle:7526;first_scan:21931;last_scan:21931;first_time:49.419;last_time:49.419;raw_file_identifier:HF2_025222;	0.23	Butyryl (K1) = 0.23,Oxidation (Q2) = 0.94,Acetyl (K6) = 0.23	H3.3_gene_Gm6421
KQLATKAAR	Propionyl (Any N-term); Lactyl_DP (K1); Propionyl (K6)	Propionyl (Any N-term); Lactyl_DP (K19); Propionyl (K24)	49.52	1169.68	2	585.846	0.00013	46.739	9997	1	1	8	first_cycle:7459;last_cycle:7459;first_scan:20677;last_scan:20677;first_time:46.739;last_time:46.739;raw_file_identifier:HF2_025222;	0.99	Lactyl_DP (K1) = 0.99,Propionyl (K6) = 1.0	H3.3_gene_Gm6421
KQLATKAAR	Propionyl (Any N-term); Butyryl (K1); Butyryl (K6)	Propionyl (Any N-term); Butyryl (K19); Butyryl (K24)	41.8	1181.71	2	591.864	0.000133	58.923	10288	2	2	7	first_cycle:7889;last_cycle:7889;first_scan:26480;last_scan:26480;first_time:58.923;last_time:58.923;raw_file_identifier:HF2_025222;	1	Butyryl (K1) = 1.0,Butyryl (K6) = 1.0	H3.3_gene_Gm6421
KQLATKAAR	Propionyl (Any N-term); Propionyl (K1); Oxidation (Q2); Butyryl (K6)	Propionyl (Any N-term); Propionyl (K19); Oxidation (Q20); Butyryl (K24)	34.55	1183.69	2	592.852	-0.000998	52.916	10339	2	2	6	first_cycle:7685;last_cycle:7685;first_scan:23622;last_scan:23622;first_time:52.916;last_time:52.916;raw_file_identifier:HF2_025222;	0.99	Propionyl (K1) = 0.99,Oxidation (Q2) = 0.99,Butyryl (K6) = 1.0	H3.3_gene_Gm6421
YQKATELLIR	Propionyl (Any N-term); Oxidation (Q2)	Propionyl (Any N-term); Oxidation (Q56)	58.1	1305.73	2	653.872	-0.000185	46.643	12917	2	2	7	first_cycle:7457;last_cycle:7457;first_scan:20633;last_scan:20633;first_time:46.643;last_time:46.643;raw_file_identifier:HF2_025222;	1	Oxidation (Q2) = 1.0	H3.3_gene_Gm6421
YQKATELLIR	Propionyl (Any N-term); Oxidation (Q2); Propionyl (K3)	Propionyl (Any N-term); Oxidation (Q56); Propionyl (K57)	46.33	1361.76	2	681.884	-0.000892	62.122	13973	3	3	7	first_cycle:8031;last_cycle:8031;first_scan:28011;last_scan:28011;first_time:62.122;last_time:62.122;raw_file_identifier:HF2_025222;	0.02	Oxidation (Q2) = 0.02,Propionyl (K3) = 0.02	H3.3_gene_Gm6421
YQKATELLIR	Propionyl (Any N-term); Lactyl_DP (K3)	Propionyl (Any N-term); Lactyl_DP (K57)	63.08	1361.76	2	681.885	0.000308	60.833	13991	2	2	8	first_cycle:7954;last_cycle:7954;first_scan:27382;last_scan:27382;first_time:60.833;last_time:60.833;raw_file_identifier:HF2_025222;	0.98	Lactyl_DP (K3) = 0.98	H3.3_gene_Gm6421
YQKATELLIR	Propionyl (Any N-term); Oxidation (Q2); Lactyl_DP (K3)	Propionyl (Any N-term); Oxidation (Q56); Lactyl_DP (K57)	44.1	1377.75	2	689.883	0.000148	60.076	14341	3	3	7	first_cycle:7916;last_cycle:7916;first_scan:27016;last_scan:27016;first_time:60.076;last_time:60.076;raw_file_identifier:HF2_025222;	1	Oxidation (Q2) = 1.0,Lactyl_DP (K3) = 1.0	H3.3_gene_Gm6421
EIAQDFKTDLR	Propionyl (Any N-term)	Propionyl (Any N-term)	75.78	1390.71	2	696.361	-0.00139	52.634	14593	1	1	9	first_cycle:7671;last_cycle:7671;first_scan:23482;last_scan:23482;first_time:52.634;last_time:52.634;raw_file_identifier:HF2_025222;			H3.3_gene_Gm6421
EIAQDFKTDLR	Propionyl (Any N-term); Dimethyl (K7)	Propionyl (Any N-term); Dimethyl (K80)	102.24	1418.74	2	710.378	0.000462	53.431	15238	1	1	10	first_cycle:7697;last_cycle:7697;first_scan:23862;last_scan:23862;first_time:53.431;last_time:53.431;raw_file_identifier:HF2_025222;	1	Dimethyl (K7) = 1.0	H3.3_gene_Gm6421
EIAQDFKTDLR	Propionyl (Any N-term); Acetyl (K7)	Propionyl (Any N-term); Acetyl (K80)	75.55	1432.72	2	717.368	0.00093	63.79	15579	1	1	9	first_cycle:8077;last_cycle:8077;first_scan:28787;last_scan:28787;first_time:63.790;last_time:63.790;raw_file_identifier:HF2_025222;	1	Acetyl (K7) = 1.0	H3.3_gene_Gm6421
EIAQDFKTDLR	Propionyl (Any N-term); Oxidation (Q4); Dimethyl (K7)	Propionyl (Any N-term); Oxidation (Q77); Dimethyl (K80)	43.44	1434.74	2	718.373	-0.001997	45.826	15625	1	1	8	first_cycle:7436;last_cycle:7436;first_scan:20251;last_scan:20251;first_time:45.826;last_time:45.826;raw_file_identifier:HF2_025222;	1	Oxidation (Q4) = 1.0,Dimethyl (K7) = 1.0	H3.3_gene_Gm6421
VTIMPKDIQLAR	Propionyl (Any N-term)	Propionyl (Any N-term)	61.2	1439.82	2	720.916	0.000623	58.693	15809	1	1	9	first_cycle:7884;last_cycle:7884;first_scan:26375;last_scan:26375;first_time:58.693;last_time:58.693;raw_file_identifier:HF2_025222;			H3.3_gene_Gm6421
EIAQDFKTDLR	Propionyl (Any N-term); Propionyl (K7)	Propionyl (Any N-term); Propionyl (K80)	112.94	1446.74	2	724.375	0.000502	67.024	15968	1	1	10	first_cycle:8251;last_cycle:8251;first_scan:30324;last_scan:30324;first_time:67.024;last_time:67.024;raw_file_identifier:HF2_025222;	1	Propionyl (K7) = 1.0	H3.3_gene_Gm6421
VTIMPKDIQLAR	Propionyl (Any N-term); Oxidation (M4)	Propionyl (Any N-term); Oxidation (M121)	68.17	1455.81	2	728.913	-0.000536	51.124	16216	1	1	8	first_cycle:7606;last_cycle:7606;first_scan:22754;last_scan:22754;first_time:51.124;last_time:51.124;raw_file_identifier:HF2_025222;	1	Oxidation (M4) = 1.0	H3.3_gene_Gm6421
EIAQDFKTDLR	Propionyl (Any N-term); Butyryl (K7)	Propionyl (Any N-term); Butyryl (K80)	107.9	1460.75	2	731.382	-0.000426	70.587	16318	1	1	10	first_cycle:8361;last_cycle:8361;first_scan:31991;last_scan:31991;first_time:70.587;last_time:70.587;raw_file_identifier:HF2_025222;	1	Butyryl (K7) = 1.0	H3.3_gene_Gm6421
EIAQDFKTDLR	Propionyl (Any N-term); Lactyl_DP (K7)	Propionyl (Any N-term); Lactyl_DP (K80)	88.5	1462.73	2	732.373	0.000843	63.537	16474	1	1	10	first_cycle:8072;last_cycle:8072;first_scan:28674;last_scan:28674;first_time:63.537;last_time:63.537;raw_file_identifier:HF2_025222;	1	Lactyl_DP (K7) = 1.0	H3.3_gene_Gm6421
EIAQDFKTDLR	Propionyl (Any N-term); Oxidation (Q4); Propionyl (K7)	Propionyl (Any N-term); Oxidation (Q77); Propionyl (K80)	88.66	1462.73	2	732.373	0.000143	66	16469	1	1	10	first_cycle:8175;last_cycle:8175;first_scan:29832;last_scan:29832;first_time:66.000;last_time:66.000;raw_file_identifier:HF2_025222;	1	Oxidation (Q4) = 1.0,Propionyl (K7) = 1.0	H3.3_gene_Gm6421
EIAQDFKTDLR	Propionyl (Any N-term); Oxidation (Q4); Butyryl (K7)	Propionyl (Any N-term); Oxidation (Q77); Butyryl (K80)	98.31	1476.75	2	739.38	0.000215	69.672	16896	1	1	9	first_cycle:8334;last_cycle:8334;first_scan:31552;last_scan:31552;first_time:69.672;last_time:69.672;raw_file_identifier:HF2_025222;	1	Oxidation (Q4) = 1.0,Butyryl (K7) = 1.0	H3.3_gene_Gm6421
VTIMPKDIQLAR	Propionyl (Any N-term); Oxidation (M4); Dimethyl (K6)	Propionyl (Any N-term); Oxidation (M121); Dimethyl (K123)	57.02	1483.84	2	742.929	0.000216	60.345	17095	1	1	10	first_cycle:7922;last_cycle:7922;first_scan:27142;last_scan:27142;first_time:60.345;last_time:60.345;raw_file_identifier:HF2_025222;	1	Oxidation (M4) = 1.0,Dimethyl (K6) = 1.0	H3.3_gene_Gm6421
VTIMPKDIQLAR	Propionyl (Any N-term); Propionyl (K6)	Propionyl (Any N-term); Propionyl (K123)	91.92	1495.84	2	748.929	0.000516	68.888	17426	1	1	9	first_cycle:8313;last_cycle:8313;first_scan:31182;last_scan:31182;first_time:68.888;last_time:68.888;raw_file_identifier:HF2_025222;	1	Propionyl (K6) = 1.0	H3.3_gene_Gm6421
VTIMPKDIQLAR	Propionyl (Any N-term); Lactyl_DP (K6)	Propionyl (Any N-term); Lactyl_DP (K123)	51.33	1511.84	2	756.927	0.000257	65.371	17847	2	2	10	first_cycle:8161;last_cycle:8161;first_scan:29545;last_scan:29545;first_time:65.371;last_time:65.371;raw_file_identifier:HF2_025222;	0.04	Lactyl_DP (K6) = 0.04	H3.3_gene_Gm6421
VTIMPKDIQLAR	Propionyl (Any N-term); Propionyl (K6); Oxidation (Q9)	Propionyl (Any N-term); Propionyl (K123); Oxidation (Q126)	48.71	1511.84	2	756.927	0.000457	68.508	17853	2	2	9	first_cycle:8285;last_cycle:8285;first_scan:30999;last_scan:30999;first_time:68.508;last_time:68.508;raw_file_identifier:HF2_025222;	0.05	Propionyl (K6) = 0.99,Oxidation (Q9) = 0.05	H3.3_gene_Gm6421
VTIMPKDIQLAR	Propionyl (Any N-term); Oxidation (M4); Propionyl (K6)	Propionyl (Any N-term); Oxidation (M121); Propionyl (K123)	88.19	1511.84	2	756.926	-0.000144	61.523	17838	1	1	11	first_cycle:8003;last_cycle:8003;first_scan:27721;last_scan:27721;first_time:61.523;last_time:61.523;raw_file_identifier:HF2_025222;	1	Oxidation (M4) = 1.0,Propionyl (K6) = 1.0	H3.3_gene_Gm6421
VTIMPKDIQLAR	Propionyl (Any N-term); Oxidation (M4); Lactyl_DP (K6)	Propionyl (Any N-term); Oxidation (M121); Lactyl_DP (K123)	86.39	1527.83	2	764.925	0.001497	59.011	18264	1	1	11	first_cycle:7891;last_cycle:7891;first_scan:26522;last_scan:26522;first_time:59.011;last_time:59.011;raw_file_identifier:HF2_025222;	1	Oxidation (M4) = 1.0,Lactyl_DP (K6) = 1.0	H3.3_gene_Gm6421
VTIMPKDIQLAR	Propionyl (Any N-term); Oxidation (M4); Propionyl (K6); Oxidation (Q9)	Propionyl (Any N-term); Oxidation (M121); Propionyl (K123); Oxidation (Q126)	72.68	1527.83	2	764.923	-0.000403	61.125	18253	1	1	10	first_cycle:7962;last_cycle:7962;first_scan:27519;last_scan:27519;first_time:61.125;last_time:61.125;raw_file_identifier:HF2_025222;	1	Oxidation (M4) = 1.0,Propionyl (K6) = 1.0,Oxidation (Q9) = 1.0	H3.3_gene_Gm6421
VTIMPKDIQLAR	Propionyl (Any N-term); Lactyl_DP (K6); Oxidation (Q9)	Propionyl (Any N-term); Lactyl_DP (K123); Oxidation (Q126)	26.83	1527.83	2	764.923	-0.000403	61.125	18253	3	3	7	first_cycle:7962;last_cycle:7962;first_scan:27519;last_scan:27519;first_time:61.125;last_time:61.125;raw_file_identifier:HF2_025222;	0	Lactyl_DP (K6) = 0.0,Oxidation (Q9) = 1.0	H3.3_gene_Gm6421
KSAPSTGGVKKPHR	Propionyl (Any N-term); Acetyl (K10); Trimethyl (K11)	Propionyl (Any N-term); Acetyl (K37); Trimethyl (K38)	50.46	1588.9	4	398.233	-0.000603	23.039	19665	3	3	9	first_cycle:6170;last_cycle:6170;first_scan:9096;last_scan:9096;first_time:23.039;last_time:23.039;raw_file_identifier:HF2_025222;	0.04	Acetyl (K10) = 0.04,Trimethyl (K11) = 0.04	H3.3_gene_Gm6421
KSAPSTGGVKKPHR	Propionyl (Any N-term); Dimethyl (K10); Propionyl (K11)	Propionyl (Any N-term); Dimethyl (K37); Propionyl (K38)	63.66	1588.9	4	398.233	-0.000603	23.039	19665	1	1	10	first_cycle:6170;last_cycle:6170;first_scan:9096;last_scan:9096;first_time:23.039;last_time:23.039;raw_file_identifier:HF2_025222;	0.86	Dimethyl (K10) = 0.86,Propionyl (K11) = 0.86	H3.3_gene_Gm6421
KSAPSTGGVKKPHR	Propionyl (Any N-term); Propionyl (K10); Dimethyl (K11)	Propionyl (Any N-term); Propionyl (K37); Dimethyl (K38)	51.91	1588.9	4	398.233	-0.000603	23.039	19665	2	2	9	first_cycle:6170;last_cycle:6170;first_scan:9096;last_scan:9096;first_time:23.039;last_time:23.039;raw_file_identifier:HF2_025222;	0.06	Propionyl (K10) = 0.06,Dimethyl (K11) = 0.06	H3.3_gene_Gm6421
KSAPSTGGVKKPHR	Propionyl (Any N-term); Dimethyl (K10); Butyryl (K11)	Propionyl (Any N-term); Dimethyl (K37); Butyryl (K38)	25.81	1602.92	4	401.738	0.000183	22.894	19960	2	2	8	first_cycle:6156;last_cycle:6156;first_scan:9022;last_scan:9022;first_time:22.894;last_time:22.894;raw_file_identifier:HF2_025222;	0.23	Dimethyl (K10) = 0.23,Butyryl (K11) = 0.23	H3.3_gene_Gm6421
KSAPSTGGVKKPHR	Propionyl (Any N-term); Propionyl (K10); Trimethyl (K11)	Propionyl (Any N-term); Propionyl (K37); Trimethyl (K38)	41.41	1602.92	3	535.314	0.00017	22.948	19959	4	3	14	first_cycle:6163;last_cycle:6163;first_scan:9049;last_scan:9049;first_time:22.948;last_time:22.948;raw_file_identifier:HF2_025222;	0.04	Propionyl (K10) = 0.04,Trimethyl (K11) = 0.04	H3.3_gene_Gm6421
KSAPSTGGVKKPHR	Propionyl (Any N-term); Trimethyl (K10); Propionyl (K11)	Propionyl (Any N-term); Trimethyl (K37); Propionyl (K38)	53.87	1602.92	3	535.314	0.00017	22.948	19959	1	1	16	first_cycle:6163;last_cycle:6163;first_scan:9049;last_scan:9049;first_time:22.948;last_time:22.948;raw_file_identifier:HF2_025222;	0.69	Trimethyl (K10) = 0.69,Propionyl (K11) = 0.69	H3.3_gene_Gm6421
KSAPSTGGVKKPHR	Propionyl (Any N-term); Butyryl (K10); Dimethyl (K11)	Propionyl (Any N-term); Butyryl (K37); Dimethyl (K38)	49.24	1602.92	3	535.314	0.00017	22.948	19959	2	2	15	first_cycle:6163;last_cycle:6163;first_scan:9049;last_scan:9049;first_time:22.948;last_time:22.948;raw_file_identifier:HF2_025222;	0.24	Butyryl (K10) = 0.24,Dimethyl (K11) = 0.24	H3.3_gene_Gm6421
KSAPSTGGVKKPHR	Propionyl (Any N-term); Propionyl (K10); Propionyl (K11)	Propionyl (Any N-term); Propionyl (K37); Propionyl (K38)	107.94	1616.9	3	539.974	0.000315	28.362	20238	1	1	11	first_cycle:6528;last_cycle:6528;first_scan:11730;last_scan:11730;first_time:28.362;last_time:28.362;raw_file_identifier:HF2_025222;	0.98	Propionyl (K10) = 0.98,Propionyl (K11) = 0.98	H3.3_gene_Gm6421
KSAPSTGGVKKPHR	Propionyl (Any N-term); Butyryl (K10); Acetyl (K11)	Propionyl (Any N-term); Butyryl (K37); Acetyl (K38)	88.08	1616.9	3	539.974	0.000315	28.362	20238	3	2	10	first_cycle:6528;last_cycle:6528;first_scan:11730;last_scan:11730;first_time:28.362;last_time:28.362;raw_file_identifier:HF2_025222;	0.01	Butyryl (K10) = 0.01,Acetyl (K11) = 0.01	H3.3_gene_Gm6421
KSAPSTGGVKKPHR	Propionyl (Any N-term); Dimethyl (K1); Dimethyl (K10); Propionyl (K11)	Propionyl (Any N-term); Dimethyl (K28); Dimethyl (K37); Propionyl (K38)	91.95	1616.94	3	539.986	-0.00031	21.183	20261	1	1	12	first_cycle:6030;last_cycle:6030;first_scan:8176;last_scan:8176;first_time:21.183;last_time:21.183;raw_file_identifier:HF2_025222;	0.93	Dimethyl (K1) = 1.0,Dimethyl (K10) = 0.93,Propionyl (K11) = 0.93	H3.3_gene_Gm6421
KSAPSTGGVKKPHR	Propionyl (Any N-term); Dimethyl (K1); Trimethyl (K10); Acetyl (K11)	Propionyl (Any N-term); Dimethyl (K28); Trimethyl (K37); Acetyl (K38)	44.67	1616.94	4	405.241	0.000173	20.699	20275	3	3	7	first_cycle:6015;last_cycle:6015;first_scan:7946;last_scan:7946;first_time:20.699;last_time:20.699;raw_file_identifier:HF2_025222;	0.07	Dimethyl (K1) = 1.0,Trimethyl (K10) = 0.07,Acetyl (K11) = 0.07	H3.3_gene_Gm6421
KSAPSTGGVKKPHR	Propionyl (Any N-term); Propionyl (K1); Dimethyl (K10); Dimethyl (K11)	Propionyl (Any N-term); Propionyl (K28); Dimethyl (K37); Dimethyl (K38)	52.5	1616.94	3	539.986	-0.00031	21.183	20261	6	5	11	first_cycle:6030;last_cycle:6030;first_scan:8176;last_scan:8176;first_time:21.183;last_time:21.183;raw_file_identifier:HF2_025222;	0	Propionyl (K1) = 0.0,Dimethyl (K10) = 0.93,Dimethyl (K11) = 0.03	H3.3_gene_Gm6421
KSAPSTGGVKKPHR	Propionyl (Any N-term); Dimethyl (K1); Acetyl (K10); Trimethyl (K11)	Propionyl (Any N-term); Dimethyl (K28); Acetyl (K37); Trimethyl (K38)	75.58	1616.94	3	539.986	-0.00031	21.183	20261	3	3	11	first_cycle:6030;last_cycle:6030;first_scan:8176;last_scan:8176;first_time:21.183;last_time:21.183;raw_file_identifier:HF2_025222;	0.02	Dimethyl (K1) = 1.0,Acetyl (K10) = 0.02,Trimethyl (K11) = 0.02	H3.3_gene_Gm6421
KSAPSTGGVKKPHR	Propionyl (Any N-term); Dimethyl (K1); Propionyl (K10); Dimethyl (K11)	Propionyl (Any N-term); Dimethyl (K28); Propionyl (K37); Dimethyl (K38)	76.94	1616.94	3	539.986	-0.00031	21.183	20261	2	2	11	first_cycle:6030;last_cycle:6030;first_scan:8176;last_scan:8176;first_time:21.183;last_time:21.183;raw_file_identifier:HF2_025222;	0.03	Dimethyl (K1) = 1.0,Propionyl (K10) = 0.03,Dimethyl (K11) = 0.03	H3.3_gene_Gm6421
KSAPSTGGVKKPHR	Propionyl (Any N-term); Dimethyl (K1); Acetyl (K10); Propionyl (K11)	Propionyl (Any N-term); Dimethyl (K28); Acetyl (K37); Propionyl (K38)	29	1630.92	2	816.464	-0.001409	33.363	20522	3	2	6	first_cycle:6757;last_cycle:6757;first_scan:14186;last_scan:14186;first_time:33.363;last_time:33.363;raw_file_identifier:HF2_025222;	0.5	Dimethyl (K1) = 1.0,Acetyl (K10) = 0.5,Propionyl (K11) = 0.5	H3.3_gene_Gm6421
KSAPSTGGVKKPHR	Propionyl (Any N-term); Propionyl (K10); Butyryl (K11)	Propionyl (Any N-term); Propionyl (K37); Butyryl (K38)	73.48	1630.92	3	544.646	0.00053	31.012	20526	2	2	10	first_cycle:6648;last_cycle:6648;first_scan:13045;last_scan:13045;first_time:31.012;last_time:31.012;raw_file_identifier:HF2_025222;	0.02	Propionyl (K10) = 0.02,Butyryl (K11) = 0.02	H3.3_gene_Gm6421
KSAPSTGGVKKPHR	Propionyl (Any N-term); Butyryl (K10); Propionyl (K11)	Propionyl (Any N-term); Butyryl (K37); Propionyl (K38)	90	1630.92	3	544.646	0.00053	31.012	20526	1	1	11	first_cycle:6648;last_cycle:6648;first_scan:13045;last_scan:13045;first_time:31.012;last_time:31.012;raw_file_identifier:HF2_025222;	0.98	Butyryl (K10) = 0.98,Propionyl (K11) = 0.98	H3.3_gene_Gm6421
KSAPSTGGVKKPHR	Propionyl (Any N-term); Trimethyl (K1); Trimethyl (K10); Acetyl (K11)	Propionyl (Any N-term); Trimethyl (K28); Trimethyl (K37); Acetyl (K38)	53.08	1630.95	3	544.659	0.001104	21.08	20534	4	4	10	first_cycle:6025;last_cycle:6025;first_scan:8124;last_scan:8124;first_time:21.080;last_time:21.080;raw_file_identifier:HF2_025222;	0.02	Trimethyl (K1) = 1.0,Trimethyl (K10) = 0.02,Acetyl (K11) = 0.02	H3.3_gene_Gm6421
KSAPSTGGVKKPHR	Propionyl (Any N-term); Dimethyl (K1); Trimethyl (K10); Propionyl (K11)	Propionyl (Any N-term); Dimethyl (K28); Trimethyl (K37); Propionyl (K38)	45.53	1630.95	4	408.745	-0.000241	21.365	20529	1	1	10	first_cycle:6052;last_cycle:6052;first_scan:8266;last_scan:8266;first_time:21.365;last_time:21.365;raw_file_identifier:HF2_025222;	0.74	Dimethyl (K1) = 1.0,Trimethyl (K10) = 0.74,Propionyl (K11) = 0.74	H3.3_gene_Gm6421
KSAPSTGGVKKPHR	Propionyl (Any N-term); Trimethyl (K1); Dimethyl (K10); Propionyl (K11)	Propionyl (Any N-term); Trimethyl (K28); Dimethyl (K37); Propionyl (K38)	83.05	1630.95	4	408.745	-0.000141	21.183	20532	1	1	9	first_cycle:6030;last_cycle:6030;first_scan:8175;last_scan:8175;first_time:21.183;last_time:21.183;raw_file_identifier:HF2_025222;	0.94	Trimethyl (K1) = 1.0,Dimethyl (K10) = 0.94,Propionyl (K11) = 0.94	H3.3_gene_Gm6421
KSAPSTGGVKKPHR	Propionyl (Any N-term); Butyryl (K1); Dimethyl (K10); Dimethyl (K11)	Propionyl (Any N-term); Butyryl (K28); Dimethyl (K37); Dimethyl (K38)	45.15	1630.95	3	544.659	0.001104	21.08	20534	5	5	11	first_cycle:6025;last_cycle:6025;first_scan:8124;last_scan:8124;first_time:21.080;last_time:21.080;raw_file_identifier:HF2_025222;	0	Butyryl (K1) = 0.0,Dimethyl (K10) = 0.89,Dimethyl (K11) = 0.05	H3.3_gene_Gm6421
KSAPSTGGVKKPHR	Propionyl (Any N-term); Dimethyl (K1); Dimethyl (K10); Butyryl (K11)	Propionyl (Any N-term); Dimethyl (K28); Dimethyl (K37); Butyryl (K38)	36.26	1630.95	4	408.745	-0.000241	21.365	20529	4	3	9	first_cycle:6052;last_cycle:6052;first_scan:8266;last_scan:8266;first_time:21.365;last_time:21.365;raw_file_identifier:HF2_025222;	0.09	Dimethyl (K1) = 1.0,Dimethyl (K10) = 0.09,Butyryl (K11) = 0.09	H3.3_gene_Gm6421
KSAPSTGGVKKPHR	Propionyl (Any N-term); Dimethyl (K1); Butyryl (K10); Dimethyl (K11)	Propionyl (Any N-term); Dimethyl (K28); Butyryl (K37); Dimethyl (K38)	29.71	1630.95	3	544.658	-0.000196	21.25	20531	3	3	18	first_cycle:6039;last_cycle:6039;first_scan:8214;last_scan:8214;first_time:21.250;last_time:21.250;raw_file_identifier:HF2_025222;	0.09	Dimethyl (K1) = 0.78,Butyryl (K10) = 0.09,Dimethyl (K11) = 0.13	H3.3_gene_Gm6421
KSAPSTGGVKKPHR	Propionyl (Any N-term); Trimethyl (K1); Propionyl (K10); Dimethyl (K11)	Propionyl (Any N-term); Trimethyl (K28); Propionyl (K37); Dimethyl (K38)	56.15	1630.95	3	544.659	0.001104	21.08	20534	2	2	10	first_cycle:6025;last_cycle:6025;first_scan:8124;last_scan:8124;first_time:21.080;last_time:21.080;raw_file_identifier:HF2_025222;	0.05	Trimethyl (K1) = 1.0,Propionyl (K10) = 0.05,Dimethyl (K11) = 0.05	H3.3_gene_Gm6421
KSAPSTGGVKKPHR	Propionyl (Any N-term); Trimethyl (K1); Acetyl (K10); Trimethyl (K11)	Propionyl (Any N-term); Trimethyl (K28); Acetyl (K37); Trimethyl (K38)	66	1630.95	4	408.745	-0.000141	21.183	20532	2	2	8	first_cycle:6030;last_cycle:6030;first_scan:8175;last_scan:8175;first_time:21.183;last_time:21.183;raw_file_identifier:HF2_025222;	0.02	Trimethyl (K1) = 1.0,Acetyl (K10) = 0.02,Trimethyl (K11) = 0.02	H3.3_gene_Gm6421
KSAPSTGGVKKPHR	Propionyl (Any N-term); Dimethyl (K1); Lactyl_DP (K10); Dimethyl (K11)	Propionyl (Any N-term); Dimethyl (K28); Lactyl_DP (K37); Dimethyl (K38)	34.78	1632.93	4	409.24	0.000244	18.884	20564	2	2	9	first_cycle:5894;last_cycle:5894;first_scan:7095;last_scan:7095;first_time:18.884;last_time:18.884;raw_file_identifier:HF2_025222;	0.47	Dimethyl (K1) = 1.0,Lactyl_DP (K10) = 0.47,Dimethyl (K11) = 0.47	H3.3_gene_Gm6421
KSAPSTGGVKKPHR	Propionyl (Any N-term); Dimethyl (K1); Dimethyl (K10); Lactyl_DP (K11)	Propionyl (Any N-term); Dimethyl (K28); Dimethyl (K37); Lactyl_DP (K38)	35.32	1632.93	4	409.24	0.000244	18.884	20564	1	1	10	first_cycle:5894;last_cycle:5894;first_scan:7095;last_scan:7095;first_time:18.884;last_time:18.884;raw_file_identifier:HF2_025222;	0.53	Dimethyl (K1) = 1.0,Dimethyl (K10) = 0.53,Lactyl_DP (K11) = 0.53	H3.3_gene_Gm6421
KSAPSTGGVKKPHR	Propionyl (Any N-term); Acetyl (K1); Propionyl (K10); Acetyl (K11)	Propionyl (Any N-term); Acetyl (K28); Propionyl (K37); Acetyl (K38)	35.75	1644.89	2	823.456	0.001259	31.706	20783	2	2	9	first_cycle:6664;last_cycle:6664;first_scan:13375;last_scan:13375;first_time:31.706;last_time:31.706;raw_file_identifier:HF2_025222;	0.09	Acetyl (K1) = 1.0,Propionyl (K10) = 0.09,Acetyl (K11) = 0.09	H3.3_gene_Gm6421
KSAPSTGGVKKPHR	Propionyl (Any N-term); Acetyl (K1); Acetyl (K10); Propionyl (K11)	Propionyl (Any N-term); Acetyl (K28); Acetyl (K37); Propionyl (K38)	46	1644.89	2	823.456	0.001259	31.706	20783	1	1	10	first_cycle:6664;last_cycle:6664;first_scan:13375;last_scan:13375;first_time:31.706;last_time:31.706;raw_file_identifier:HF2_025222;	0.91	Acetyl (K1) = 1.0,Acetyl (K10) = 0.91,Propionyl (K11) = 0.91	H3.3_gene_Gm6421
KSAPSTGGVKKPHR	Propionyl (Any N-term); Dimethyl (K1); Butyryl (K10); Acetyl (K11)	Propionyl (Any N-term); Dimethyl (K28); Butyryl (K37); Acetyl (K38)	85.08	1644.93	2	823.473	0.000463	26.813	20805	3	2	20	first_cycle:6378;last_cycle:6378;first_scan:10952;last_scan:10952;first_time:26.813;last_time:26.813;raw_file_identifier:HF2_025222;	0.01	Dimethyl (K1) = 1.0,Butyryl (K10) = 0.01,Acetyl (K11) = 0.01	H3.3_gene_Gm6421
KSAPSTGGVKKPHR	Propionyl (Any N-term); Propionyl (K1); Trimethyl (K10); Acetyl (K11)	Propionyl (Any N-term); Propionyl (K28); Trimethyl (K37); Acetyl (K38)	89.92	1644.93	2	823.474	0.001063	29.338	20811	4	3	11	first_cycle:6597;last_cycle:6597;first_scan:12226;last_scan:12226;first_time:29.338;last_time:29.338;raw_file_identifier:HF2_025222;	0.01	Propionyl (K1) = 1.0,Trimethyl (K10) = 0.01,Acetyl (K11) = 0.01	H3.3_gene_Gm6421
KSAPSTGGVKKPHR	Propionyl (Any N-term); Propionyl (K1); Acetyl (K10); Trimethyl (K11)	Propionyl (Any N-term); Propionyl (K28); Acetyl (K37); Trimethyl (K38)	41.66	1644.93	3	549.319	0.00145	28.987	20814	2	2	8	first_cycle:6583;last_cycle:6583;first_scan:12052;last_scan:12052;first_time:28.987;last_time:28.987;raw_file_identifier:HF2_025222;	0.09	Propionyl (K1) = 1.0,Acetyl (K10) = 0.09,Trimethyl (K11) = 0.09	H3.3_gene_Gm6421
KSAPSTGGVKKPHR	Propionyl (Any N-term); Propionyl (K1); Dimethyl (K10); Propionyl (K11)	Propionyl (Any N-term); Propionyl (K28); Dimethyl (K37); Propionyl (K38)	110.77	1644.93	2	823.474	0.001063	29.338	20811	1	1	12	first_cycle:6597;last_cycle:6597;first_scan:12226;last_scan:12226;first_time:29.338;last_time:29.338;raw_file_identifier:HF2_025222;	0.96	Propionyl (K1) = 1.0,Dimethyl (K10) = 0.96,Propionyl (K11) = 0.96	H3.3_gene_Gm6421
KSAPSTGGVKKPHR	Propionyl (Any N-term); Propionyl (K1); Propionyl (K10); Dimethyl (K11)	Propionyl (Any N-term); Propionyl (K28); Propionyl (K37); Dimethyl (K38)	94.62	1644.93	2	823.474	0.001063	29.338	20811	2	2	11	first_cycle:6597;last_cycle:6597;first_scan:12226;last_scan:12226;first_time:29.338;last_time:29.338;raw_file_identifier:HF2_025222;	0.02	Propionyl (K1) = 1.0,Propionyl (K10) = 0.02,Dimethyl (K11) = 0.02	H3.3_gene_Gm6421
KSAPSTGGVKKPHR	Propionyl (Any N-term); Butyryl (K1); Acetyl (K10); Dimethyl (K11)	Propionyl (Any N-term); Butyryl (K28); Acetyl (K37); Dimethyl (K38)	44.3	1644.93	3	549.317	-0.00055	32.994	20794	4	2	10	first_cycle:6721;last_cycle:6721;first_scan:14000;last_scan:14000;first_time:32.994;last_time:32.994;raw_file_identifier:HF2_025222;	0.24	Butyryl (K1) = 0.99,Acetyl (K10) = 0.24,Dimethyl (K11) = 0.24	H3.3_gene_Gm6421
KSAPSTGGVKKPHR	Propionyl (Any N-term); Dimethyl (K1); Propionyl (K10); Propionyl (K11)	Propionyl (Any N-term); Dimethyl (K28); Propionyl (K37); Propionyl (K38)	107.48	1644.93	2	823.473	0.000463	26.813	20805	1	1	11	first_cycle:6378;last_cycle:6378;first_scan:10952;last_scan:10952;first_time:26.813;last_time:26.813;raw_file_identifier:HF2_025222;	0.99	Dimethyl (K1) = 1.0,Propionyl (K10) = 0.99,Propionyl (K11) = 0.99	H3.3_gene_Gm6421
KSAPSTGGVKKPHR	Propionyl (Any N-term); Butyryl (K1); Butyryl (K11)	Propionyl (Any N-term); Butyryl (K28); Butyryl (K38)	44.6	1644.93	3	549.317	-0.000555	32.994	20794	1	1	9	first_cycle:6721;last_cycle:6721;first_scan:14000;last_scan:14000;first_time:32.994;last_time:32.994;raw_file_identifier:HF2_025222;	0.26	Butyryl (K1) = 0.99,Butyryl (K11) = 0.26	H3.3_gene_Gm6421
KSAPSTGGVKKPHR	Propionyl (Any N-term); Trimethyl (K1); Trimethyl (K10); Propionyl (K11)	Propionyl (Any N-term); Trimethyl (K28); Trimethyl (K37); Propionyl (K38)	42.39	1644.97	4	412.25	0.000445	21.173	20821	1	1	8	first_cycle:6029;last_cycle:6029;first_scan:8170;last_scan:8170;first_time:21.173;last_time:21.173;raw_file_identifier:HF2_025222;	0.66	Trimethyl (K1) = 1.0,Trimethyl (K10) = 0.66,Propionyl (K11) = 0.66	H3.3_gene_Gm6421
KSAPSTGGVKKPHR	Propionyl (Any N-term); Trimethyl (K1); Butyryl (K10); Dimethyl (K11)	Propionyl (Any N-term); Trimethyl (K28); Butyryl (K37); Dimethyl (K38)	34.8	1644.97	4	412.25	0.000445	21.173	20821	2	2	6	first_cycle:6029;last_cycle:6029;first_scan:8170;last_scan:8170;first_time:21.173;last_time:21.173;raw_file_identifier:HF2_025222;	0.11	Trimethyl (K1) = 1.0,Butyryl (K10) = 0.11,Dimethyl (K11) = 0.11	H3.3_gene_Gm6421
KSAPSTGGVKKPHR	Propionyl (Any N-term); Propionyl (K1); Acetyl (K10); Propionyl (K11)	Propionyl (Any N-term); Propionyl (K28); Acetyl (K37); Propionyl (K38)	106.99	1658.91	2	830.463	0.000431	34.086	21059	1	1	12	first_cycle:6793;last_cycle:6793;first_scan:14548;last_scan:14548;first_time:34.086;last_time:34.086;raw_file_identifier:HF2_025222;	0.98	Propionyl (K1) = 1.0,Acetyl (K10) = 0.98,Propionyl (K11) = 0.98	H3.3_gene_Gm6421
KSAPSTGGVKKPHR	Propionyl (Any N-term); Acetyl (K1); Propionyl (K10); Propionyl (K11)	Propionyl (Any N-term); Acetyl (K28); Propionyl (K37); Propionyl (K38)	117.21	1658.91	2	830.461	-0.001368	33.306	21055	1	1	12	first_cycle:6755;last_cycle:6755;first_scan:14158;last_scan:14158;first_time:33.306;last_time:33.306;raw_file_identifier:HF2_025222;	0.98	Acetyl (K1) = 1.0,Propionyl (K10) = 0.98,Propionyl (K11) = 0.98	H3.3_gene_Gm6421
KSAPSTGGVKKPHR	Propionyl (Any N-term); Acetyl (K1); Butyryl (K10); Acetyl (K11)	Propionyl (Any N-term); Acetyl (K28); Butyryl (K37); Acetyl (K38)	96.65	1658.91	2	830.461	-0.001368	33.306	21055	3	2	11	first_cycle:6755;last_cycle:6755;first_scan:14158;last_scan:14158;first_time:33.306;last_time:33.306;raw_file_identifier:HF2_025222;	0.01	Acetyl (K1) = 1.0,Butyryl (K10) = 0.01,Acetyl (K11) = 0.01	H3.3_gene_Gm6421
KSAPSTGGVKKPHR	Propionyl (Any N-term); Propionyl (K1); Propionyl (K10); Acetyl (K11)	Propionyl (Any N-term); Propionyl (K28); Propionyl (K37); Acetyl (K38)	90.62	1658.91	2	830.463	0.000431	34.086	21059	2	2	11	first_cycle:6793;last_cycle:6793;first_scan:14548;last_scan:14548;first_time:34.086;last_time:34.086;raw_file_identifier:HF2_025222;	0.02	Propionyl (K1) = 1.0,Propionyl (K10) = 0.02,Acetyl (K11) = 0.02	H3.3_gene_Gm6421
KSAPSTGGVKKPHR	Propionyl (Any N-term); Butyryl (K1); Dimethyl (K10); Propionyl (K11)	Propionyl (Any N-term); Butyryl (K28); Dimethyl (K37); Propionyl (K38)	102.6	1658.95	2	830.48	-0.001165	32.886	21068	1	1	11	first_cycle:6702;last_cycle:6702;first_scan:13948;last_scan:13948;first_time:32.886;last_time:32.886;raw_file_identifier:HF2_025222;	0.97	Butyryl (K1) = 1.0,Dimethyl (K10) = 0.97,Propionyl (K11) = 0.97	H3.3_gene_Gm6421
KSAPSTGGVKKPHR	Propionyl (Any N-term); Trimethyl (K1); Butyryl (K10); Acetyl (K11)	Propionyl (Any N-term); Trimethyl (K28); Butyryl (K37); Acetyl (K38)	51.05	1658.95	3	553.99	6.5e-05	26.749	21082	3	2	14	first_cycle:6376;last_cycle:6376;first_scan:10918;last_scan:10918;first_time:26.749;last_time:26.749;raw_file_identifier:HF2_025222;	0.01	Trimethyl (K1) = 1.0,Butyryl (K10) = 0.01,Acetyl (K11) = 0.01	H3.3_gene_Gm6421
KSAPSTGGVKKPHR	Propionyl (Any N-term); Propionyl (K1); Dimethyl (K10); Butyryl (K11)	Propionyl (Any N-term); Propionyl (K28); Dimethyl (K37); Butyryl (K38)	55.04	1658.95	3	553.99	6.5e-05	29.261	21081	4	3	8	first_cycle:6595;last_cycle:6595;first_scan:12187;last_scan:12187;first_time:29.261;last_time:29.261;raw_file_identifier:HF2_025222;	0.02	Propionyl (K1) = 1.0,Dimethyl (K10) = 0.02,Butyryl (K11) = 0.02	H3.3_gene_Gm6421
KSAPSTGGVKKPHR	Propionyl (Any N-term); Butyryl (K1); Propionyl (K10); Dimethyl (K11)	Propionyl (Any N-term); Butyryl (K28); Propionyl (K37); Dimethyl (K38)	86.22	1658.95	2	830.48	-0.001165	32.886	21068	2	2	10	first_cycle:6702;last_cycle:6702;first_scan:13948;last_scan:13948;first_time:32.886;last_time:32.886;raw_file_identifier:HF2_025222;	0.02	Butyryl (K1) = 1.0,Propionyl (K10) = 0.02,Dimethyl (K11) = 0.02	H3.3_gene_Gm6421
KSAPSTGGVKKPHR	Propionyl (Any N-term); Propionyl (K1); Butyryl (K10); Dimethyl (K11)	Propionyl (Any N-term); Propionyl (K28); Butyryl (K37); Dimethyl (K38)	59.02	1658.95	3	553.99	0.000665	29.639	21092	4	4	10	first_cycle:6605;last_cycle:6605;first_scan:12375;last_scan:12375;first_time:29.639;last_time:29.639;raw_file_identifier:HF2_025222;	0	Propionyl (K1) = 0.0,Butyryl (K10) = 0.98,Dimethyl (K11) = 0.0	H3.3_gene_Gm6421
KSAPSTGGVKKPHR	Propionyl (Any N-term); Dimethyl (K1); Propionyl (K10); Butyryl (K11)	Propionyl (Any N-term); Dimethyl (K28); Propionyl (K37); Butyryl (K38)	97.07	1658.95	2	830.481	0.000536	29.547	21086	2	2	10	first_cycle:6602;last_cycle:6602;first_scan:12329;last_scan:12329;first_time:29.547;last_time:29.547;raw_file_identifier:HF2_025222;	0.01	Dimethyl (K1) = 1.0,Propionyl (K10) = 0.01,Butyryl (K11) = 0.01	H3.3_gene_Gm6421
KSAPSTGGVKKPHR	Propionyl (Any N-term); Trimethyl (K1); Propionyl (K10); Propionyl (K11)	Propionyl (Any N-term); Trimethyl (K28); Propionyl (K37); Propionyl (K38)	72.1	1658.95	3	553.99	6.5e-05	26.749	21082	1	1	16	first_cycle:6376;last_cycle:6376;first_scan:10918;last_scan:10918;first_time:26.749;last_time:26.749;raw_file_identifier:HF2_025222;	0.98	Trimethyl (K1) = 1.0,Propionyl (K10) = 0.98,Propionyl (K11) = 0.98	H3.3_gene_Gm6421
KSAPSTGGVKKPHR	Propionyl (Any N-term); Dimethyl (K1); Butyryl (K10); Propionyl (K11)	Propionyl (Any N-term); Dimethyl (K28); Butyryl (K37); Propionyl (K38)	119.99	1658.95	2	830.481	0.000536	29.547	21086	1	1	11	first_cycle:6602;last_cycle:6602;first_scan:12329;last_scan:12329;first_time:29.547;last_time:29.547;raw_file_identifier:HF2_025222;	0.99	Dimethyl (K1) = 1.0,Butyryl (K10) = 0.99,Propionyl (K11) = 0.99	H3.3_gene_Gm6421
KSAPSTGGVKKPHR	Propionyl (Any N-term); Propionyl (K1); Trimethyl (K10); Propionyl (K11)	Propionyl (Any N-term); Propionyl (K28); Trimethyl (K37); Propionyl (K38)	71.08	1658.95	3	553.99	6.5e-05	29.261	21081	1	1	9	first_cycle:6595;last_cycle:6595;first_scan:12187;last_scan:12187;first_time:29.261;last_time:29.261;raw_file_identifier:HF2_025222;	0.92	Propionyl (K1) = 1.0,Trimethyl (K10) = 0.92,Propionyl (K11) = 0.92	H3.3_gene_Gm6421
KSAPSTGGVKKPHR	Propionyl (Any N-term); Propionyl (K1); Propionyl (K10); Trimethyl (K11)	Propionyl (Any N-term); Propionyl (K28); Propionyl (K37); Trimethyl (K38)	57.3	1658.95	3	553.99	6.5e-05	29.261	21081	2	2	8	first_cycle:6595;last_cycle:6595;first_scan:12187;last_scan:12187;first_time:29.261;last_time:29.261;raw_file_identifier:HF2_025222;	0.04	Propionyl (K1) = 1.0,Propionyl (K10) = 0.04,Trimethyl (K11) = 0.04	H3.3_gene_Gm6421
KSAPSTGGVKKPHR	Propionyl (Any N-term); Butyryl (K1); Trimethyl (K10); Acetyl (K11)	Propionyl (Any N-term); Butyryl (K28); Trimethyl (K37); Acetyl (K38)	80.69	1658.95	2	830.48	-0.001165	32.886	21068	4	3	10	first_cycle:6702;last_cycle:6702;first_scan:13948;last_scan:13948;first_time:32.886;last_time:32.886;raw_file_identifier:HF2_025222;	0.01	Butyryl (K1) = 1.0,Trimethyl (K10) = 0.01,Acetyl (K11) = 0.01	H3.3_gene_Gm6421
KSAPSTGGVKKPHR	Propionyl (Any N-term); Propionyl (K1); Lactyl_DP (K10); Dimethyl (K11)	Propionyl (Any N-term); Propionyl (K28); Lactyl_DP (K37); Dimethyl (K38)	25.49	1660.93	3	554.651	0.00131	26.076	21126	2	2	6	first_cycle:6359;last_cycle:6359;first_scan:10590;last_scan:10590;first_time:26.076;last_time:26.076;raw_file_identifier:HF2_025222;	0.09	Propionyl (K1) = 0.99,Lactyl_DP (K10) = 0.09,Dimethyl (K11) = 0.09	H3.3_gene_Gm6421
KSAPSTGGVKKPHR	Propionyl (Any N-term); Dimethyl (K1); Lactyl_DP (K10); Propionyl (K11)	Propionyl (Any N-term); Dimethyl (K28); Lactyl_DP (K37); Propionyl (K38)	27.22	1660.93	3	554.648	-0.00149	25.575	21118	1	1	11	first_cycle:6329;last_cycle:6329;first_scan:10337;last_scan:10337;first_time:25.575;last_time:25.575;raw_file_identifier:HF2_025222;	0.6	Dimethyl (K1) = 0.78,Lactyl_DP (K10) = 0.7,Propionyl (K11) = 0.61	H3.3_gene_Gm6421
KSAPSTGGVKKPHR	Propionyl (Any N-term); Propionyl (K1); Dimethyl (K10); Lactyl_DP (K11)	Propionyl (Any N-term); Propionyl (K28); Dimethyl (K37); Lactyl_DP (K38)	35.58	1660.93	3	554.651	0.00131	26.076	21126	1	1	7	first_cycle:6359;last_cycle:6359;first_scan:10590;last_scan:10590;first_time:26.076;last_time:26.076;raw_file_identifier:HF2_025222;	0.9	Propionyl (K1) = 0.99,Dimethyl (K10) = 0.9,Lactyl_DP (K11) = 0.91	H3.3_gene_Gm6421
KSAPSTGGVKKPHR	Propionyl (Any N-term); Butyryl (K1); Propionyl (K10); Acetyl (K11)	Propionyl (Any N-term); Butyryl (K28); Propionyl (K37); Acetyl (K38)	35.96	1672.93	3	558.651	0.00151	34.042	21342	2	2	9	first_cycle:6792;last_cycle:6792;first_scan:14525;last_scan:14525;first_time:34.042;last_time:34.042;raw_file_identifier:HF2_025222;	0.16	Butyryl (K1) = 1.0,Propionyl (K10) = 0.16,Acetyl (K11) = 0.16	H3.3_gene_Gm6421
KSAPSTGGVKKPHR	Propionyl (Any N-term); Propionyl (K1); Butyryl (K10); Acetyl (K11)	Propionyl (Any N-term); Propionyl (K28); Butyryl (K37); Acetyl (K38)	97.57	1672.93	2	837.47	-0.000196	35.931	21327	3	2	11	first_cycle:6988;last_cycle:6988;first_scan:15450;last_scan:15450;first_time:35.931;last_time:35.931;raw_file_identifier:HF2_025222;	0.01	Propionyl (K1) = 1.0,Butyryl (K10) = 0.01,Acetyl (K11) = 0.01	H3.3_gene_Gm6421
KSAPSTGGVKKPHR	Propionyl (Any N-term); Acetyl (K1); Propionyl (K10); Butyryl (K11)	Propionyl (Any N-term); Acetyl (K28); Propionyl (K37); Butyryl (K38)	53.72	1672.93	2	837.471	0.000503	36.471	21334	5	5	11	first_cycle:7031;last_cycle:7031;first_scan:15718;last_scan:15718;first_time:36.471;last_time:36.471;raw_file_identifier:HF2_025222;	0	Acetyl (K1) = 0.01,Propionyl (K10) = 0.93,Butyryl (K11) = 0.03	H3.3_gene_Gm6421
KSAPSTGGVKKPHR	Propionyl (Any N-term); Propionyl (K1); Acetyl (K10); Butyryl (K11)	Propionyl (Any N-term); Propionyl (K28); Acetyl (K37); Butyryl (K38)	71.12	1672.93	2	837.471	0.000503	36.471	21334	3	3	11	first_cycle:7031;last_cycle:7031;first_scan:15718;last_scan:15718;first_time:36.471;last_time:36.471;raw_file_identifier:HF2_025222;	0.03	Propionyl (K1) = 0.99,Acetyl (K10) = 0.03,Butyryl (K11) = 0.03	H3.3_gene_Gm6421
KSAPSTGGVKKPHR	Propionyl (Any N-term); Butyryl (K1); Acetyl (K10); Propionyl (K11)	Propionyl (Any N-term); Butyryl (K28); Acetyl (K37); Propionyl (K38)	43.09	1672.93	3	558.651	0.00151	34.042	21342	1	1	9	first_cycle:6792;last_cycle:6792;first_scan:14525;last_scan:14525;first_time:34.042;last_time:34.042;raw_file_identifier:HF2_025222;	0.84	Butyryl (K1) = 1.0,Acetyl (K10) = 0.84,Propionyl (K11) = 0.84	H3.3_gene_Gm6421
KSAPSTGGVKKPHR	Propionyl (Any N-term); Acetyl (K1); Butyryl (K10); Propionyl (K11)	Propionyl (Any N-term); Acetyl (K28); Butyryl (K37); Propionyl (K38)	67.1	1672.93	2	837.471	0.000503	36.471	21334	4	4	12	first_cycle:7031;last_cycle:7031;first_scan:15718;last_scan:15718;first_time:36.471;last_time:36.471;raw_file_identifier:HF2_025222;	0.01	Acetyl (K1) = 0.01,Butyryl (K10) = 0.05,Propionyl (K11) = 0.94	H3.3_gene_Gm6421
KSAPSTGGVKKPHR	Propionyl (Any N-term); Propionyl (K1); Propionyl (K10); Propionyl (K11)	Propionyl (Any N-term); Propionyl (K28); Propionyl (K37); Propionyl (K38)	118.24	1672.93	2	837.47	-0.000196	35.931	21327	1	1	12	first_cycle:6988;last_cycle:6988;first_scan:15450;last_scan:15450;first_time:35.931;last_time:35.931;raw_file_identifier:HF2_025222;	0.98	Propionyl (K1) = 1.0,Propionyl (K10) = 0.98,Propionyl (K11) = 0.98	H3.3_gene_Gm6421
KSAPSTGGVKKPHR	Propionyl (Any N-term); Trimethyl (K1); Butyryl (K10); Propionyl (K11)	Propionyl (Any N-term); Trimethyl (K28); Butyryl (K37); Propionyl (K38)	82.15	1672.96	3	558.662	0.00098	29.377	21359	1	1	10	first_cycle:6598;last_cycle:6598;first_scan:12246;last_scan:12246;first_time:29.377;last_time:29.377;raw_file_identifier:HF2_025222;	0.98	Trimethyl (K1) = 1.0,Butyryl (K10) = 0.98,Propionyl (K11) = 0.98	H3.3_gene_Gm6421
KSAPSTGGVKKPHR	Propionyl (Any N-term); Butyryl (K1); Butyryl (K10); Dimethyl (K11)	Propionyl (Any N-term); Butyryl (K28); Butyryl (K37); Dimethyl (K38)	36.91	1672.96	3	558.663	0.00108	33.184	21360	4	3	7	first_cycle:6745;last_cycle:6745;first_scan:14096;last_scan:14096;first_time:33.184;last_time:33.184;raw_file_identifier:HF2_025222;	0.06	Butyryl (K1) = 1.0,Butyryl (K10) = 0.06,Dimethyl (K11) = 0.06	H3.3_gene_Gm6421
KSAPSTGGVKKPHR	Propionyl (Any N-term); Butyryl (K1); Propionyl (K10); Trimethyl (K11)	Propionyl (Any N-term); Butyryl (K28); Propionyl (K37); Trimethyl (K38)	43.72	1672.96	3	558.661	-0.00012	33.01	21348	4	2	6	first_cycle:6723;last_cycle:6723;first_scan:14009;last_scan:14009;first_time:33.010;last_time:33.010;raw_file_identifier:HF2_025222;	0.08	Butyryl (K1) = 1.0,Propionyl (K10) = 0.08,Trimethyl (K11) = 0.08	H3.3_gene_Gm6421
KSAPSTGGVKKPHR	Propionyl (Any N-term); Trimethyl (K1); Propionyl (K10); Butyryl (K11)	Propionyl (Any N-term); Trimethyl (K28); Propionyl (K37); Butyryl (K38)	65.98	1672.96	3	558.662	0.00098	29.377	21359	2	2	9	first_cycle:6598;last_cycle:6598;first_scan:12246;last_scan:12246;first_time:29.377;last_time:29.377;raw_file_identifier:HF2_025222;	0.02	Trimethyl (K1) = 1.0,Propionyl (K10) = 0.02,Butyryl (K11) = 0.02	H3.3_gene_Gm6421
KSAPSTGGVKKPHR	Propionyl (Any N-term); Butyryl (K1); Trimethyl (K10); Propionyl (K11)	Propionyl (Any N-term); Butyryl (K28); Trimethyl (K37); Propionyl (K38)	53.84	1672.96	3	558.661	-0.00012	33.01	21348	1	1	8	first_cycle:6723;last_cycle:6723;first_scan:14009;last_scan:14009;first_time:33.010;last_time:33.010;raw_file_identifier:HF2_025222;	0.77	Butyryl (K1) = 1.0,Trimethyl (K10) = 0.77,Propionyl (K11) = 0.77	H3.3_gene_Gm6421
KSAPSTGGVKKPHR	Propionyl (Any N-term); Dimethyl (K1); Butyryl (K10); Butyryl (K11)	Propionyl (Any N-term); Dimethyl (K28); Butyryl (K37); Butyryl (K38)	40.99	1672.96	4	419.248	0.000116	26.225	21352	1	1	7	first_cycle:6363;last_cycle:6363;first_scan:10661;last_scan:10661;first_time:26.225;last_time:26.225;raw_file_identifier:HF2_025222;	1	Dimethyl (K1) = 1.0,Butyryl (K10) = 1.0,Butyryl (K11) = 1.0	H3.3_gene_Gm6421
KSAPSTGGVKKPHR	Propionyl (Any N-term); Propionyl (K1); Trimethyl (K10); Lactyl_DP (K11)	Propionyl (Any N-term); Propionyl (K28); Trimethyl (K37); Lactyl_DP (K38)	32.32	1674.94	3	559.322	0.000525	27.122	21418	2	2	13	first_cycle:6404;last_cycle:6404;first_scan:11111;last_scan:11111;first_time:27.122;last_time:27.122;raw_file_identifier:HF2_025222;	0.23	Propionyl (K1) = 0.29,Trimethyl (K10) = 0.24,Lactyl_DP (K11) = 0.8	H3.3_gene_Gm6421
KSAPSTGGVKKPHR	Propionyl (Any N-term); Propionyl (K1); Lactyl_DP (K10); Trimethyl (K11)	Propionyl (Any N-term); Propionyl (K28); Lactyl_DP (K37); Trimethyl (K38)	26.31	1674.94	3	559.322	0.000525	27.122	21418	5	5	12	first_cycle:6404;last_cycle:6404;first_scan:11111;last_scan:11111;first_time:27.122;last_time:27.122;raw_file_identifier:HF2_025222;	0.06	Propionyl (K1) = 0.29,Lactyl_DP (K10) = 0.19,Trimethyl (K11) = 0.06	H3.3_gene_Gm6421
KSAPSTGGVKKPHR	Propionyl (Any N-term); Dimethyl (K1); Lactyl_DP (K10); Butyryl (K11)	Propionyl (Any N-term); Dimethyl (K28); Lactyl_DP (K37); Butyryl (K38)	29.74	1674.94	3	559.322	0.000525	27.122	21418	3	3	12	first_cycle:6404;last_cycle:6404;first_scan:11111;last_scan:11111;first_time:27.122;last_time:27.122;raw_file_identifier:HF2_025222;	0.13	Dimethyl (K1) = 0.7,Lactyl_DP (K10) = 0.19,Butyryl (K11) = 0.13	H3.3_gene_Gm6421
KSAPSTGGVKKPHR	Propionyl (Any N-term); Dimethyl (K1); Butyryl (K10); Lactyl_DP (K11)	Propionyl (Any N-term); Dimethyl (K28); Butyryl (K37); Lactyl_DP (K38)	36.21	1674.94	3	559.322	0.000525	27.122	21418	1	1	13	first_cycle:6404;last_cycle:6404;first_scan:11111;last_scan:11111;first_time:27.122;last_time:27.122;raw_file_identifier:HF2_025222;	0.57	Dimethyl (K1) = 0.7,Butyryl (K10) = 0.57,Lactyl_DP (K11) = 0.8	H3.3_gene_Gm6421
KSAPSTGGVKKPHR	Propionyl (Any N-term); Propionyl (K1); Propionyl (K10); Butyryl (K11)	Propionyl (Any N-term); Propionyl (K28); Propionyl (K37); Butyryl (K38)	92	1686.94	2	844.478	0.000176	39.052	21585	2	2	11	first_cycle:7145;last_cycle:7145;first_scan:16953;last_scan:16953;first_time:39.052;last_time:39.052;raw_file_identifier:HF2_025222;	0	Propionyl (K1) = 1.0,Propionyl (K10) = 0.0,Butyryl (K11) = 0.0	H3.3_gene_Gm6421
KSAPSTGGVKKPHR	Propionyl (Any N-term); Butyryl (K1); Propionyl (K10); Propionyl (K11)	Propionyl (Any N-term); Butyryl (K28); Propionyl (K37); Propionyl (K38)	118.44	1686.94	2	844.479	0.000676	40.052	21593	1	1	12	first_cycle:7169;last_cycle:7169;first_scan:17424;last_scan:17424;first_time:40.052;last_time:40.052;raw_file_identifier:HF2_025222;	0.98	Butyryl (K1) = 1.0,Propionyl (K10) = 0.98,Propionyl (K11) = 0.98	H3.3_gene_Gm6421
KSAPSTGGVKKPHR	Propionyl (Any N-term); Propionyl (K1); Butyryl (K10); Propionyl (K11)	Propionyl (Any N-term); Propionyl (K28); Butyryl (K37); Propionyl (K38)	116.48	1686.94	2	844.478	0.000176	39.052	21585	1	1	12	first_cycle:7145;last_cycle:7145;first_scan:16953;last_scan:16953;first_time:39.052;last_time:39.052;raw_file_identifier:HF2_025222;	1	Propionyl (K1) = 1.0,Butyryl (K10) = 1.0,Propionyl (K11) = 1.0	H3.3_gene_Gm6421
KSAPSTGGVKKPHR	Propionyl (Any N-term); Butyryl (K1); Butyryl (K10); Acetyl (K11)	Propionyl (Any N-term); Butyryl (K28); Butyryl (K37); Acetyl (K38)	97.9	1686.94	2	844.479	0.000676	40.052	21593	3	2	11	first_cycle:7169;last_cycle:7169;first_scan:17424;last_scan:17424;first_time:40.052;last_time:40.052;raw_file_identifier:HF2_025222;	0.01	Butyryl (K1) = 1.0,Butyryl (K10) = 0.01,Acetyl (K11) = 0.01	H3.3_gene_Gm6421
KSAPSTGGVKKPHR	Propionyl (Any N-term); Butyryl (K1); Acetyl (K10); Butyryl (K11)	Propionyl (Any N-term); Butyryl (K28); Acetyl (K37); Butyryl (K38)	25.19	1686.94	2	844.474	-0.003824	38.378	21575	4	4	7	first_cycle:7129;last_cycle:7129;first_scan:16639;last_scan:16639;first_time:38.378;last_time:38.378;raw_file_identifier:HF2_025222;	0.09	Butyryl (K1) = 0.98,Acetyl (K10) = 0.09,Butyryl (K11) = 0.09	H3.3_gene_Gm6421
KSAPSTGGVKKPHR	Propionyl (Any N-term); Lactyl_DP (K1); Propionyl (K10); Propionyl (K11)	Propionyl (Any N-term); Lactyl_DP (K28); Propionyl (K37); Propionyl (K38)	51.61	1688.92	2	845.467	-0.000655	33.328	21634	1	1	8	first_cycle:6755;last_cycle:6755;first_scan:14168;last_scan:14168;first_time:33.328;last_time:33.328;raw_file_identifier:HF2_025222;	0.92	Lactyl_DP (K1) = 1.0,Propionyl (K10) = 0.92,Propionyl (K11) = 0.92	H3.3_gene_Gm6421
KSAPSTGGVKKPHR	Propionyl (Any N-term); Lactyl_DP (K1); Butyryl (K10); Acetyl (K11)	Propionyl (Any N-term); Lactyl_DP (K28); Butyryl (K37); Acetyl (K38)	37.8	1688.92	2	845.467	-0.000655	33.328	21634	3	2	7	first_cycle:6755;last_cycle:6755;first_scan:14168;last_scan:14168;first_time:33.328;last_time:33.328;raw_file_identifier:HF2_025222;	0.04	Lactyl_DP (K1) = 1.0,Butyryl (K10) = 0.04,Acetyl (K11) = 0.04	H3.3_gene_Gm6421
KSAPSTGGVKKPHR	Propionyl (Any N-term); Propionyl (K1); Lactyl_DP (K10); Propionyl (K11)	Propionyl (Any N-term); Propionyl (K28); Lactyl_DP (K37); Propionyl (K38)	26.96	1688.92	2	845.471	0.002745	34.363	21636	4	3	6	first_cycle:6825;last_cycle:6825;first_scan:14695;last_scan:14695;first_time:34.363;last_time:34.363;raw_file_identifier:HF2_025222;	0.06	Propionyl (K1) = 0.07,Lactyl_DP (K10) = 0.06,Propionyl (K11) = 0.78	H3.3_gene_Gm6421
KSAPSTGGVKKPHR	Propionyl (Any N-term); Butyryl (K1); Propionyl (K10); Butyryl (K11)	Propionyl (Any N-term); Butyryl (K28); Propionyl (K37); Butyryl (K38)	88.37	1700.96	2	851.487	0.000848	42.908	21850	2	2	11	first_cycle:7281;last_cycle:7281;first_scan:18817;last_scan:18817;first_time:42.908;last_time:42.908;raw_file_identifier:HF2_025222;	0.01	Butyryl (K1) = 1.0,Propionyl (K10) = 0.01,Butyryl (K11) = 0.01	H3.3_gene_Gm6421
KSAPSTGGVKKPHR	Propionyl (Any N-term); Propionyl (K1); Butyryl (K10); Butyryl (K11)	Propionyl (Any N-term); Propionyl (K28); Butyryl (K37); Butyryl (K38)	50.3	1700.96	3	567.993	4e-05	33.781	21846	1	1	10	first_cycle:6786;last_cycle:6786;first_scan:14396;last_scan:14396;first_time:33.781;last_time:33.781;raw_file_identifier:HF2_025222;	1	Propionyl (K1) = 1.0,Butyryl (K10) = 1.0,Butyryl (K11) = 1.0	H3.3_gene_Gm6421
KSAPSTGGVKKPHR	Propionyl (Any N-term); Butyryl (K1); Butyryl (K10); Propionyl (K11)	Propionyl (Any N-term); Butyryl (K28); Butyryl (K37); Propionyl (K38)	108.45	1700.96	2	851.487	0.000848	42.908	21850	1	1	12	first_cycle:7281;last_cycle:7281;first_scan:18817;last_scan:18817;first_time:42.908;last_time:42.908;raw_file_identifier:HF2_025222;	0.99	Butyryl (K1) = 1.0,Butyryl (K10) = 0.99,Propionyl (K11) = 0.99	H3.3_gene_Gm6421
KSAPSTGGVKKPHR	Propionyl (Any N-term); Butyryl (K1); Butyryl (K10); Butyryl (K11)	Propionyl (Any N-term); Butyryl (K28); Butyryl (K37); Butyryl (K38)	57.41	1714.97	3	572.665	0.000455	37.405	22064	1	1	11	first_cycle:7108;last_cycle:7108;first_scan:16185;last_scan:16185;first_time:37.405;last_time:37.405;raw_file_identifier:HF2_025222;	1	Butyryl (K1) = 1.0,Butyryl (K10) = 1.0,Butyryl (K11) = 1.0	H3.3_gene_Gm6421
KLPFQR	Propionyl (Any N-term)	Propionyl (Any N-term)	55.73	843.497	2	422.755	-0.000105	36.712	2105	1	1	5	first_cycle:7042;last_cycle:7042;first_scan:15843;last_scan:15843;first_time:36.712;last_time:36.712;raw_file_identifier:HF2_025222;			H3.5
KLPFQR	Propionyl (Any N-term); Propionyl (K1)	Propionyl (Any N-term); Propionyl (K65)	43.47	899.523	2	450.769	8.7e-05	55.815	3213	1	1	5	first_cycle:7790;last_cycle:7790;first_scan:25030;last_scan:25030;first_time:55.815;last_time:55.815;raw_file_identifier:HF2_025222;	1	Propionyl (K1) = 1.0	H3.5
KLPFQR	Propionyl (Any N-term); Lactyl_DP (K1)	Propionyl (Any N-term); Lactyl_DP (K65)	37.05	915.518	2	458.765	-0.001272	51.239	3627	1	1	5	first_cycle:7608;last_cycle:7608;first_scan:22808;last_scan:22808;first_time:51.239;last_time:51.239;raw_file_identifier:HF2_025222;	1	Lactyl_DP (K1) = 1.0	H3.5
KLPFQR	Propionyl (Any N-term); Propionyl (K1); Oxidation (Q5)	Propionyl (Any N-term); Propionyl (K65); Oxidation (Q69)	37.15	915.518	2	458.766	-7.2e-05	53.433	3638	1	1	5	first_cycle:7697;last_cycle:7697;first_scan:23863;last_scan:23863;first_time:53.433;last_time:53.433;raw_file_identifier:HF2_025222;	1	Propionyl (K1) = 1.0,Oxidation (Q5) = 1.0	H3.5
KSTGGKAPR	Propionyl (Any N-term); Acetyl (K6)	Propionyl (Any N-term); Acetyl (K15)	72.78	998.551	2	500.282	-0.000412	15.434	5919	1	1	8	first_cycle:5344;last_cycle:5344;first_scan:5535;last_scan:5535;first_time:15.434;last_time:15.434;raw_file_identifier:HF2_025222;	1	Acetyl (K6) = 1.0	H3.5
KSTGGKAPR	Propionyl (Any N-term); Propionyl (K1)	Propionyl (Any N-term); Propionyl (K10)	63.89	1012.57	2	507.291	6e-05	18.439	6300	1	1	7	first_cycle:5866;last_cycle:5866;first_scan:6882;last_scan:6882;first_time:18.439;last_time:18.439;raw_file_identifier:HF2_025222;	1	Propionyl (K1) = 1.0	H3.5
KSTGGKAPR	Propionyl (Any N-term); Propionyl (K6)	Propionyl (Any N-term); Propionyl (K15)	73.5	1012.57	2	507.29	-0.00014	17.607	6297	1	1	8	first_cycle:5788;last_cycle:5788;first_scan:6467;last_scan:6467;first_time:17.607;last_time:17.607;raw_file_identifier:HF2_025222;	1	Propionyl (K6) = 1.0	H3.5
KSTGGKAPR	Propionyl (Any N-term); Dimethyl (K1); Acetyl (K6)	Propionyl (Any N-term); Dimethyl (K10); Acetyl (K15)	59.24	1026.58	2	514.298	-0.00016	15.105	6727	1	1	13	first_cycle:5261;last_cycle:5261;first_scan:5401;last_scan:5401;first_time:15.105;last_time:15.105;raw_file_identifier:HF2_025222;	1	Dimethyl (K1) = 1.0,Acetyl (K6) = 1.0	H3.5
KSTGGKAPR	Propionyl (Any N-term); Acetyl (K1); Acetyl (K6)	Propionyl (Any N-term); Acetyl (K10); Acetyl (K15)	54.3	1040.56	2	521.288	-0.000192	22.651	7103	1	1	7	first_cycle:6129;last_cycle:6129;first_scan:8893;last_scan:8893;first_time:22.651;last_time:22.651;raw_file_identifier:HF2_025222;	1	Acetyl (K1) = 1.0,Acetyl (K6) = 1.0	H3.5
KSTGGKAPR	Propionyl (Any N-term); Trimethyl (K1); Acetyl (K6)	Propionyl (Any N-term); Trimethyl (K10); Acetyl (K15)	38.37	1040.6	2	521.306	-0.000188	14.758	7118	1	1	7	first_cycle:5169;last_cycle:5169;first_scan:5277;last_scan:5277;first_time:14.758;last_time:14.758;raw_file_identifier:HF2_025222;	1	Trimethyl (K1) = 1.0,Acetyl (K6) = 1.0	H3.5
KSTGGKAPR	Propionyl (Any N-term); Dimethyl (K1); Propionyl (K6)	Propionyl (Any N-term); Dimethyl (K10); Propionyl (K15)	66.94	1040.6	2	521.306	-0.000288	17.223	7116	1	1	8	first_cycle:5743;last_cycle:5743;first_scan:6282;last_scan:6282;first_time:17.223;last_time:17.223;raw_file_identifier:HF2_025222;	1	Dimethyl (K1) = 1.0,Propionyl (K6) = 1.0	H3.5
KSTGGKAPR	Propionyl (Any N-term); Propionyl (K1); Dimethyl (K6)	Propionyl (Any N-term); Propionyl (K10); Dimethyl (K15)	34.88	1040.6	3	347.873	-0.000117	17.109	7119	2	1	7	first_cycle:5724;last_cycle:5724;first_scan:6233;last_scan:6233;first_time:17.109;last_time:17.109;raw_file_identifier:HF2_025222;	0.5	Propionyl (K1) = 0.5,Dimethyl (K6) = 0.5	H3.5
KSTGGKAPR	Propionyl (Any N-term); Acetyl (K1); Propionyl (K6)	Propionyl (Any N-term); Acetyl (K10); Propionyl (K15)	51.07	1054.58	2	528.296	-0.000219	25.266	7460	1	1	8	first_cycle:6314;last_cycle:6314;first_scan:10184;last_scan:10184;first_time:25.266;last_time:25.266;raw_file_identifier:HF2_025222;	1	Acetyl (K1) = 1.0,Propionyl (K6) = 1.0	H3.5
KSTGGKAPR	Propionyl (Any N-term); Propionyl (K1); Acetyl (K6)	Propionyl (Any N-term); Propionyl (K10); Acetyl (K15)	63.54	1054.58	2	528.296	0.00038	25.881	7466	1	1	8	first_cycle:6353;last_cycle:6353;first_scan:10496;last_scan:10496;first_time:25.881;last_time:25.881;raw_file_identifier:HF2_025222;	1	Propionyl (K1) = 1.0,Acetyl (K6) = 1.0	H3.5
KSTGGKAPR	Propionyl (Any N-term); Butyryl (K1); Dimethyl (K6)	Propionyl (Any N-term); Butyryl (K10); Dimethyl (K15)	36.98	1054.61	3	352.545	-0.000403	17.038	7478	2	2	9	first_cycle:5715;last_cycle:5715;first_scan:6199;last_scan:6199;first_time:17.038;last_time:17.038;raw_file_identifier:HF2_025222;	0.01	Butyryl (K1) = 0.01,Dimethyl (K6) = 0.01	H3.5
KSTGGKAPR	Propionyl (Any N-term); Trimethyl (K1); Propionyl (K6)	Propionyl (Any N-term); Trimethyl (K10); Propionyl (K15)	61.27	1054.61	2	528.314	-0.000216	17.056	7486	1	1	8	first_cycle:5718;last_cycle:5718;first_scan:6208;last_scan:6208;first_time:17.056;last_time:17.056;raw_file_identifier:HF2_025222;	1	Trimethyl (K1) = 1.0,Propionyl (K6) = 1.0	H3.5
KSTGGKAPR	Propionyl (Any N-term); Butyryl (K1); Acetyl (K6)	Propionyl (Any N-term); Butyryl (K10); Acetyl (K15)	39.94	1068.59	2	535.304	0.000353	31.38	7773	1	1	7	first_cycle:6657;last_cycle:6657;first_scan:13216;last_scan:13216;first_time:31.380;last_time:31.380;raw_file_identifier:HF2_025222;	1	Butyryl (K1) = 1.0,Acetyl (K6) = 1.0	H3.5
KSTGGKAPR	Propionyl (Any N-term); Propionyl (K1); Propionyl (K6)	Propionyl (Any N-term); Propionyl (K10); Propionyl (K15)	63	1068.59	2	535.301	-0.002348	22.847	7758	1	1	8	first_cycle:6149;last_cycle:6149;first_scan:8995;last_scan:8995;first_time:22.847;last_time:22.847;raw_file_identifier:HF2_025222;	1	Propionyl (K1) = 1.0,Propionyl (K6) = 1.0	H3.5
KSTGGKAPR	Propionyl (Any N-term); Lactyl_DP (K1); Acetyl (K6)	Propionyl (Any N-term); Lactyl_DP (K10); Acetyl (K15)	26.92	1070.57	2	536.292	-0.001579	22.16	7821	1	1	8	first_cycle:6108;last_cycle:6108;first_scan:8658;last_scan:8658;first_time:22.160;last_time:22.160;raw_file_identifier:HF2_025222;	1	Lactyl_DP (K1) = 1.0,Acetyl (K6) = 1.0	H3.5
KSTGGKAPR	Propionyl (Any N-term); Butyryl (K1); Propionyl (K6)	Propionyl (Any N-term); Butyryl (K10); Propionyl (K15)	47.09	1082.61	2	542.312	0.000225	34.289	8090	1	1	7	first_cycle:6817;last_cycle:6817;first_scan:14652;last_scan:14652;first_time:34.289;last_time:34.289;raw_file_identifier:HF2_025222;	1	Butyryl (K1) = 1.0,Propionyl (K6) = 1.0	H3.5
KSTGGKAPR	Propionyl (Any N-term); Propionyl (K1); Lactyl_DP (K6)	Propionyl (Any N-term); Propionyl (K10); Lactyl_DP (K15)	52.4	1084.59	2	543.302	0.000393	25.822	8193	1	1	8	first_cycle:6347;last_cycle:6347;first_scan:10464;last_scan:10464;first_time:25.822;last_time:25.822;raw_file_identifier:HF2_025222;	1	Propionyl (K1) = 1.0,Lactyl_DP (K6) = 1.0	H3.5
KSTGGKAPR	Propionyl (Any N-term); Lactyl_DP (K1); Propionyl (K6)	Propionyl (Any N-term); Lactyl_DP (K10); Propionyl (K15)	54.47	1084.59	2	543.301	-0.000207	23.842	8182	1	1	8	first_cycle:6224;last_cycle:6224;first_scan:9485;last_scan:9485;first_time:23.842;last_time:23.842;raw_file_identifier:HF2_025222;	1	Lactyl_DP (K1) = 1.0,Propionyl (K6) = 1.0	H3.5
YRPGTVALR	Propionyl (Any N-term)	Propionyl (Any N-term)	64.15	1087.61	2	544.815	0.000516	37.63	8260	1	1	8	first_cycle:7113;last_cycle:7113;first_scan:16288;last_scan:16288;first_time:37.630;last_time:37.630;raw_file_identifier:HF2_025222;			H3.5
KQLATKATR	Propionyl (Any N-term); Propionyl (K1); Acetyl (K6)	Propionyl (Any N-term); Propionyl (K19); Acetyl (K24)	44.28	1169.68	2	585.846	0.00023	48.532	9998	2	2	6	first_cycle:7507;last_cycle:7507;first_scan:21526;last_scan:21526;first_time:48.532;last_time:48.532;raw_file_identifier:HF2_025222;	1	Propionyl (K1) = 1.0,Acetyl (K6) = 1.0	H3.5
KQLATKATR	Propionyl (Any N-term); Propionyl (K1); Propionyl (K6)	Propionyl (Any N-term); Propionyl (K19); Propionyl (K24)	33.93	1183.69	2	592.856	0.002802	46.253	10344	1	1	6	first_cycle:7447;last_cycle:7447;first_scan:20453;last_scan:20453;first_time:46.253;last_time:46.253;raw_file_identifier:HF2_025222;	1	Propionyl (K1) = 1.0,Propionyl (K6) = 1.0	H3.5
KQLATKATR	Propionyl (Any N-term); Propionyl (K1); Butyryl (K6)	Propionyl (Any N-term); Propionyl (K19); Butyryl (K24)	42.19	1197.71	2	599.861	7.4e-05	53.439	10657	2	2	6	first_cycle:7697;last_cycle:7697;first_scan:23866;last_scan:23866;first_time:53.439;last_time:53.439;raw_file_identifier:HF2_025222;	1	Propionyl (K1) = 1.0,Butyryl (K6) = 1.0	H3.5
YQKSTELLIR	Propionyl (Any N-term)	Propionyl (Any N-term)	96.56	1305.73	2	653.872	-0.000185	46.643	12917	1	1	9	first_cycle:7457;last_cycle:7457;first_scan:20633;last_scan:20633;first_time:46.643;last_time:46.643;raw_file_identifier:HF2_025222;			H3.5
YQKSTELLIR	Propionyl (Any N-term); Oxidation (Q2)	Propionyl (Any N-term); Oxidation (Q56)	36.99	1321.72	2	661.87	0.000256	45.72	13215	1	1	7	first_cycle:7434;last_cycle:7434;first_scan:20199;last_scan:20199;first_time:45.720;last_time:45.720;raw_file_identifier:HF2_025222;	1	Oxidation (Q2) = 1.0	H3.5
YQKSTELLIR	Propionyl (Any N-term); Propionyl (K3)	Propionyl (Any N-term); Propionyl (K57)	90.61	1361.76	2	681.884	-0.000892	62.122	13973	1	1	9	first_cycle:8031;last_cycle:8031;first_scan:28011;last_scan:28011;first_time:62.122;last_time:62.122;raw_file_identifier:HF2_025222;	1	Propionyl (K3) = 1.0	H3.5
YQKSTELLIR	Propionyl (Any N-term); Oxidation (Q2); Propionyl (K3)	Propionyl (Any N-term); Oxidation (Q56); Propionyl (K57)	64.09	1377.75	2	689.883	0.000148	60.076	14341	1	1	9	first_cycle:7916;last_cycle:7916;first_scan:27016;last_scan:27016;first_time:60.076;last_time:60.076;raw_file_identifier:HF2_025222;	0.98	Oxidation (Q2) = 0.98,Propionyl (K3) = 0.98	H3.5
YQKSTELLIR	Propionyl (Any N-term); Lactyl_DP (K3)	Propionyl (Any N-term); Lactyl_DP (K57)	72.94	1377.75	2	689.882	-0.000351	56.272	14334	1	1	9	first_cycle:7800;last_cycle:7800;first_scan:25242;last_scan:25242;first_time:56.272;last_time:56.272;raw_file_identifier:HF2_025222;	0.97	Lactyl_DP (K3) = 0.97	H3.5
EIAQDFKTDLR	Propionyl (Any N-term)	Propionyl (Any N-term)	75.78	1390.71	2	696.361	-0.00139	52.634	14593	1	1	9	first_cycle:7671;last_cycle:7671;first_scan:23482;last_scan:23482;first_time:52.634;last_time:52.634;raw_file_identifier:HF2_025222;			H3.5
EIAQDFKTDLR	Propionyl (Any N-term); Dimethyl (K7)	Propionyl (Any N-term); Dimethyl (K80)	102.24	1418.74	2	710.378	0.000462	53.431	15238	1	1	10	first_cycle:7697;last_cycle:7697;first_scan:23862;last_scan:23862;first_time:53.431;last_time:53.431;raw_file_identifier:HF2_025222;	1	Dimethyl (K7) = 1.0	H3.5
EIAQDFKTDLR	Propionyl (Any N-term); Acetyl (K7)	Propionyl (Any N-term); Acetyl (K80)	75.55	1432.72	2	717.368	0.00093	63.79	15579	1	1	9	first_cycle:8077;last_cycle:8077;first_scan:28787;last_scan:28787;first_time:63.790;last_time:63.790;raw_file_identifier:HF2_025222;	1	Acetyl (K7) = 1.0	H3.5
EIAQDFKTDLR	Propionyl (Any N-term); Oxidation (Q4); Dimethyl (K7)	Propionyl (Any N-term); Oxidation (Q77); Dimethyl (K80)	43.44	1434.74	2	718.373	-0.001997	45.826	15625	1	1	8	first_cycle:7436;last_cycle:7436;first_scan:20251;last_scan:20251;first_time:45.826;last_time:45.826;raw_file_identifier:HF2_025222;	1	Oxidation (Q4) = 1.0,Dimethyl (K7) = 1.0	H3.5
VTIMPKDIQLAR	Propionyl (Any N-term)	Propionyl (Any N-term)	61.2	1439.82	2	720.916	0.000623	58.693	15809	1	1	9	first_cycle:7884;last_cycle:7884;first_scan:26375;last_scan:26375;first_time:58.693;last_time:58.693;raw_file_identifier:HF2_025222;			H3.5
EIAQDFKTDLR	Propionyl (Any N-term); Propionyl (K7)	Propionyl (Any N-term); Propionyl (K80)	112.94	1446.74	2	724.375	0.000502	67.024	15968	1	1	10	first_cycle:8251;last_cycle:8251;first_scan:30324;last_scan:30324;first_time:67.024;last_time:67.024;raw_file_identifier:HF2_025222;	1	Propionyl (K7) = 1.0	H3.5
VTIMPKDIQLAR	Propionyl (Any N-term); Oxidation (M4)	Propionyl (Any N-term); Oxidation (M121)	68.17	1455.81	2	728.913	-0.000536	51.124	16216	1	1	8	first_cycle:7606;last_cycle:7606;first_scan:22754;last_scan:22754;first_time:51.124;last_time:51.124;raw_file_identifier:HF2_025222;	1	Oxidation (M4) = 1.0	H3.5
EIAQDFKTDLR	Propionyl (Any N-term); Butyryl (K7)	Propionyl (Any N-term); Butyryl (K80)	107.9	1460.75	2	731.382	-0.000426	70.587	16318	1	1	10	first_cycle:8361;last_cycle:8361;first_scan:31991;last_scan:31991;first_time:70.587;last_time:70.587;raw_file_identifier:HF2_025222;	1	Butyryl (K7) = 1.0	H3.5
EIAQDFKTDLR	Propionyl (Any N-term); Lactyl_DP (K7)	Propionyl (Any N-term); Lactyl_DP (K80)	88.5	1462.73	2	732.373	0.000843	63.537	16474	1	1	10	first_cycle:8072;last_cycle:8072;first_scan:28674;last_scan:28674;first_time:63.537;last_time:63.537;raw_file_identifier:HF2_025222;	1	Lactyl_DP (K7) = 1.0	H3.5
EIAQDFKTDLR	Propionyl (Any N-term); Oxidation (Q4); Propionyl (K7)	Propionyl (Any N-term); Oxidation (Q77); Propionyl (K80)	88.66	1462.73	2	732.373	0.000143	66	16469	1	1	10	first_cycle:8175;last_cycle:8175;first_scan:29832;last_scan:29832;first_time:66.000;last_time:66.000;raw_file_identifier:HF2_025222;	1	Oxidation (Q4) = 1.0,Propionyl (K7) = 1.0	H3.5
EIAQDFKTDLR	Propionyl (Any N-term); Oxidation (Q4); Butyryl (K7)	Propionyl (Any N-term); Oxidation (Q77); Butyryl (K80)	98.31	1476.75	2	739.38	0.000215	69.672	16896	1	1	9	first_cycle:8334;last_cycle:8334;first_scan:31552;last_scan:31552;first_time:69.672;last_time:69.672;raw_file_identifier:HF2_025222;	1	Oxidation (Q4) = 1.0,Butyryl (K7) = 1.0	H3.5
VTIMPKDIQLAR	Propionyl (Any N-term); Oxidation (M4); Dimethyl (K6)	Propionyl (Any N-term); Oxidation (M121); Dimethyl (K123)	57.02	1483.84	2	742.929	0.000216	60.345	17095	1	1	10	first_cycle:7922;last_cycle:7922;first_scan:27142;last_scan:27142;first_time:60.345;last_time:60.345;raw_file_identifier:HF2_025222;	1	Oxidation (M4) = 1.0,Dimethyl (K6) = 1.0	H3.5
VTIMPKDIQLAR	Propionyl (Any N-term); Propionyl (K6)	Propionyl (Any N-term); Propionyl (K123)	91.92	1495.84	2	748.929	0.000516	68.888	17426	1	1	9	first_cycle:8313;last_cycle:8313;first_scan:31182;last_scan:31182;first_time:68.888;last_time:68.888;raw_file_identifier:HF2_025222;	1	Propionyl (K6) = 1.0	H3.5
VTIMPKDIQLAR	Propionyl (Any N-term); Lactyl_DP (K6)	Propionyl (Any N-term); Lactyl_DP (K123)	51.33	1511.84	2	756.927	0.000257	65.371	17847	2	2	10	first_cycle:8161;last_cycle:8161;first_scan:29545;last_scan:29545;first_time:65.371;last_time:65.371;raw_file_identifier:HF2_025222;	0.04	Lactyl_DP (K6) = 0.04	H3.5
VTIMPKDIQLAR	Propionyl (Any N-term); Propionyl (K6); Oxidation (Q9)	Propionyl (Any N-term); Propionyl (K123); Oxidation (Q126)	48.71	1511.84	2	756.927	0.000457	68.508	17853	2	2	9	first_cycle:8285;last_cycle:8285;first_scan:30999;last_scan:30999;first_time:68.508;last_time:68.508;raw_file_identifier:HF2_025222;	0.05	Propionyl (K6) = 0.99,Oxidation (Q9) = 0.05	H3.5
VTIMPKDIQLAR	Propionyl (Any N-term); Oxidation (M4); Propionyl (K6)	Propionyl (Any N-term); Oxidation (M121); Propionyl (K123)	88.19	1511.84	2	756.926	-0.000144	61.523	17838	1	1	11	first_cycle:8003;last_cycle:8003;first_scan:27721;last_scan:27721;first_time:61.523;last_time:61.523;raw_file_identifier:HF2_025222;	1	Oxidation (M4) = 1.0,Propionyl (K6) = 1.0	H3.5
VTIMPKDIQLAR	Propionyl (Any N-term); Oxidation (M4); Lactyl_DP (K6)	Propionyl (Any N-term); Oxidation (M121); Lactyl_DP (K123)	86.39	1527.83	2	764.925	0.001497	59.011	18264	1	1	11	first_cycle:7891;last_cycle:7891;first_scan:26522;last_scan:26522;first_time:59.011;last_time:59.011;raw_file_identifier:HF2_025222;	1	Oxidation (M4) = 1.0,Lactyl_DP (K6) = 1.0	H3.5
VTIMPKDIQLAR	Propionyl (Any N-term); Oxidation (M4); Propionyl (K6); Oxidation (Q9)	Propionyl (Any N-term); Oxidation (M121); Propionyl (K123); Oxidation (Q126)	72.68	1527.83	2	764.923	-0.000403	61.125	18253	1	1	10	first_cycle:7962;last_cycle:7962;first_scan:27519;last_scan:27519;first_time:61.125;last_time:61.125;raw_file_identifier:HF2_025222;	1	Oxidation (M4) = 1.0,Propionyl (K6) = 1.0,Oxidation (Q9) = 1.0	H3.5
VTIMPKDIQLAR	Propionyl (Any N-term); Lactyl_DP (K6); Oxidation (Q9)	Propionyl (Any N-term); Lactyl_DP (K123); Oxidation (Q126)	26.83	1527.83	2	764.923	-0.000403	61.125	18253	3	3	7	first_cycle:7962;last_cycle:7962;first_scan:27519;last_scan:27519;first_time:61.125;last_time:61.125;raw_file_identifier:HF2_025222;	0	Lactyl_DP (K6) = 0.0,Oxidation (Q9) = 1.0	H3.5
KSAPSTGGVKKPHR	Propionyl (Any N-term); Acetyl (K10); Trimethyl (K11)	Propionyl (Any N-term); Acetyl (K37); Trimethyl (K38)	50.46	1588.9	4	398.233	-0.000603	23.039	19665	3	3	9	first_cycle:6170;last_cycle:6170;first_scan:9096;last_scan:9096;first_time:23.039;last_time:23.039;raw_file_identifier:HF2_025222;	0.04	Acetyl (K10) = 0.04,Trimethyl (K11) = 0.04	H3.5
KSAPSTGGVKKPHR	Propionyl (Any N-term); Dimethyl (K10); Propionyl (K11)	Propionyl (Any N-term); Dimethyl (K37); Propionyl (K38)	63.66	1588.9	4	398.233	-0.000603	23.039	19665	1	1	10	first_cycle:6170;last_cycle:6170;first_scan:9096;last_scan:9096;first_time:23.039;last_time:23.039;raw_file_identifier:HF2_025222;	0.86	Dimethyl (K10) = 0.86,Propionyl (K11) = 0.86	H3.5
KSAPSTGGVKKPHR	Propionyl (Any N-term); Propionyl (K10); Dimethyl (K11)	Propionyl (Any N-term); Propionyl (K37); Dimethyl (K38)	51.91	1588.9	4	398.233	-0.000603	23.039	19665	2	2	9	first_cycle:6170;last_cycle:6170;first_scan:9096;last_scan:9096;first_time:23.039;last_time:23.039;raw_file_identifier:HF2_025222;	0.06	Propionyl (K10) = 0.06,Dimethyl (K11) = 0.06	H3.5
KSAPSTGGVKKPHR	Propionyl (Any N-term); Dimethyl (K10); Butyryl (K11)	Propionyl (Any N-term); Dimethyl (K37); Butyryl (K38)	25.81	1602.92	4	401.738	0.000183	22.894	19960	2	2	8	first_cycle:6156;last_cycle:6156;first_scan:9022;last_scan:9022;first_time:22.894;last_time:22.894;raw_file_identifier:HF2_025222;	0.23	Dimethyl (K10) = 0.23,Butyryl (K11) = 0.23	H3.5
KSAPSTGGVKKPHR	Propionyl (Any N-term); Propionyl (K10); Trimethyl (K11)	Propionyl (Any N-term); Propionyl (K37); Trimethyl (K38)	41.41	1602.92	3	535.314	0.00017	22.948	19959	4	3	14	first_cycle:6163;last_cycle:6163;first_scan:9049;last_scan:9049;first_time:22.948;last_time:22.948;raw_file_identifier:HF2_025222;	0.04	Propionyl (K10) = 0.04,Trimethyl (K11) = 0.04	H3.5
KSAPSTGGVKKPHR	Propionyl (Any N-term); Trimethyl (K10); Propionyl (K11)	Propionyl (Any N-term); Trimethyl (K37); Propionyl (K38)	53.87	1602.92	3	535.314	0.00017	22.948	19959	1	1	16	first_cycle:6163;last_cycle:6163;first_scan:9049;last_scan:9049;first_time:22.948;last_time:22.948;raw_file_identifier:HF2_025222;	0.69	Trimethyl (K10) = 0.69,Propionyl (K11) = 0.69	H3.5
KSAPSTGGVKKPHR	Propionyl (Any N-term); Butyryl (K10); Dimethyl (K11)	Propionyl (Any N-term); Butyryl (K37); Dimethyl (K38)	49.24	1602.92	3	535.314	0.00017	22.948	19959	2	2	15	first_cycle:6163;last_cycle:6163;first_scan:9049;last_scan:9049;first_time:22.948;last_time:22.948;raw_file_identifier:HF2_025222;	0.24	Butyryl (K10) = 0.24,Dimethyl (K11) = 0.24	H3.5
KSAPSTGGVKKPHR	Propionyl (Any N-term); Propionyl (K10); Propionyl (K11)	Propionyl (Any N-term); Propionyl (K37); Propionyl (K38)	107.94	1616.9	3	539.974	0.000315	28.362	20238	1	1	11	first_cycle:6528;last_cycle:6528;first_scan:11730;last_scan:11730;first_time:28.362;last_time:28.362;raw_file_identifier:HF2_025222;	0.98	Propionyl (K10) = 0.98,Propionyl (K11) = 0.98	H3.5
KSAPSTGGVKKPHR	Propionyl (Any N-term); Butyryl (K10); Acetyl (K11)	Propionyl (Any N-term); Butyryl (K37); Acetyl (K38)	88.08	1616.9	3	539.974	0.000315	28.362	20238	3	2	10	first_cycle:6528;last_cycle:6528;first_scan:11730;last_scan:11730;first_time:28.362;last_time:28.362;raw_file_identifier:HF2_025222;	0.01	Butyryl (K10) = 0.01,Acetyl (K11) = 0.01	H3.5
KSAPSTGGVKKPHR	Propionyl (Any N-term); Dimethyl (K1); Dimethyl (K10); Propionyl (K11)	Propionyl (Any N-term); Dimethyl (K28); Dimethyl (K37); Propionyl (K38)	91.95	1616.94	3	539.986	-0.00031	21.183	20261	1	1	12	first_cycle:6030;last_cycle:6030;first_scan:8176;last_scan:8176;first_time:21.183;last_time:21.183;raw_file_identifier:HF2_025222;	0.93	Dimethyl (K1) = 1.0,Dimethyl (K10) = 0.93,Propionyl (K11) = 0.93	H3.5
KSAPSTGGVKKPHR	Propionyl (Any N-term); Dimethyl (K1); Trimethyl (K10); Acetyl (K11)	Propionyl (Any N-term); Dimethyl (K28); Trimethyl (K37); Acetyl (K38)	44.67	1616.94	4	405.241	0.000173	20.699	20275	3	3	7	first_cycle:6015;last_cycle:6015;first_scan:7946;last_scan:7946;first_time:20.699;last_time:20.699;raw_file_identifier:HF2_025222;	0.07	Dimethyl (K1) = 1.0,Trimethyl (K10) = 0.07,Acetyl (K11) = 0.07	H3.5
KSAPSTGGVKKPHR	Propionyl (Any N-term); Propionyl (K1); Dimethyl (K10); Dimethyl (K11)	Propionyl (Any N-term); Propionyl (K28); Dimethyl (K37); Dimethyl (K38)	52.5	1616.94	3	539.986	-0.00031	21.183	20261	6	5	11	first_cycle:6030;last_cycle:6030;first_scan:8176;last_scan:8176;first_time:21.183;last_time:21.183;raw_file_identifier:HF2_025222;	0	Propionyl (K1) = 0.0,Dimethyl (K10) = 0.93,Dimethyl (K11) = 0.03	H3.5
KSAPSTGGVKKPHR	Propionyl (Any N-term); Dimethyl (K1); Acetyl (K10); Trimethyl (K11)	Propionyl (Any N-term); Dimethyl (K28); Acetyl (K37); Trimethyl (K38)	75.58	1616.94	3	539.986	-0.00031	21.183	20261	3	3	11	first_cycle:6030;last_cycle:6030;first_scan:8176;last_scan:8176;first_time:21.183;last_time:21.183;raw_file_identifier:HF2_025222;	0.02	Dimethyl (K1) = 1.0,Acetyl (K10) = 0.02,Trimethyl (K11) = 0.02	H3.5
KSAPSTGGVKKPHR	Propionyl (Any N-term); Dimethyl (K1); Propionyl (K10); Dimethyl (K11)	Propionyl (Any N-term); Dimethyl (K28); Propionyl (K37); Dimethyl (K38)	76.94	1616.94	3	539.986	-0.00031	21.183	20261	2	2	11	first_cycle:6030;last_cycle:6030;first_scan:8176;last_scan:8176;first_time:21.183;last_time:21.183;raw_file_identifier:HF2_025222;	0.03	Dimethyl (K1) = 1.0,Propionyl (K10) = 0.03,Dimethyl (K11) = 0.03	H3.5
KSAPSTGGVKKPHR	Propionyl (Any N-term); Dimethyl (K1); Acetyl (K10); Propionyl (K11)	Propionyl (Any N-term); Dimethyl (K28); Acetyl (K37); Propionyl (K38)	29	1630.92	2	816.464	-0.001409	33.363	20522	3	2	6	first_cycle:6757;last_cycle:6757;first_scan:14186;last_scan:14186;first_time:33.363;last_time:33.363;raw_file_identifier:HF2_025222;	0.5	Dimethyl (K1) = 1.0,Acetyl (K10) = 0.5,Propionyl (K11) = 0.5	H3.5
KSAPSTGGVKKPHR	Propionyl (Any N-term); Propionyl (K10); Butyryl (K11)	Propionyl (Any N-term); Propionyl (K37); Butyryl (K38)	73.48	1630.92	3	544.646	0.00053	31.012	20526	2	2	10	first_cycle:6648;last_cycle:6648;first_scan:13045;last_scan:13045;first_time:31.012;last_time:31.012;raw_file_identifier:HF2_025222;	0.02	Propionyl (K10) = 0.02,Butyryl (K11) = 0.02	H3.5
KSAPSTGGVKKPHR	Propionyl (Any N-term); Butyryl (K10); Propionyl (K11)	Propionyl (Any N-term); Butyryl (K37); Propionyl (K38)	90	1630.92	3	544.646	0.00053	31.012	20526	1	1	11	first_cycle:6648;last_cycle:6648;first_scan:13045;last_scan:13045;first_time:31.012;last_time:31.012;raw_file_identifier:HF2_025222;	0.98	Butyryl (K10) = 0.98,Propionyl (K11) = 0.98	H3.5
KSAPSTGGVKKPHR	Propionyl (Any N-term); Trimethyl (K1); Trimethyl (K10); Acetyl (K11)	Propionyl (Any N-term); Trimethyl (K28); Trimethyl (K37); Acetyl (K38)	53.08	1630.95	3	544.659	0.001104	21.08	20534	4	4	10	first_cycle:6025;last_cycle:6025;first_scan:8124;last_scan:8124;first_time:21.080;last_time:21.080;raw_file_identifier:HF2_025222;	0.02	Trimethyl (K1) = 1.0,Trimethyl (K10) = 0.02,Acetyl (K11) = 0.02	H3.5
KSAPSTGGVKKPHR	Propionyl (Any N-term); Dimethyl (K1); Trimethyl (K10); Propionyl (K11)	Propionyl (Any N-term); Dimethyl (K28); Trimethyl (K37); Propionyl (K38)	45.53	1630.95	4	408.745	-0.000241	21.365	20529	1	1	10	first_cycle:6052;last_cycle:6052;first_scan:8266;last_scan:8266;first_time:21.365;last_time:21.365;raw_file_identifier:HF2_025222;	0.74	Dimethyl (K1) = 1.0,Trimethyl (K10) = 0.74,Propionyl (K11) = 0.74	H3.5
KSAPSTGGVKKPHR	Propionyl (Any N-term); Trimethyl (K1); Dimethyl (K10); Propionyl (K11)	Propionyl (Any N-term); Trimethyl (K28); Dimethyl (K37); Propionyl (K38)	83.05	1630.95	4	408.745	-0.000141	21.183	20532	1	1	9	first_cycle:6030;last_cycle:6030;first_scan:8175;last_scan:8175;first_time:21.183;last_time:21.183;raw_file_identifier:HF2_025222;	0.94	Trimethyl (K1) = 1.0,Dimethyl (K10) = 0.94,Propionyl (K11) = 0.94	H3.5
KSAPSTGGVKKPHR	Propionyl (Any N-term); Butyryl (K1); Dimethyl (K10); Dimethyl (K11)	Propionyl (Any N-term); Butyryl (K28); Dimethyl (K37); Dimethyl (K38)	45.15	1630.95	3	544.659	0.001104	21.08	20534	5	5	11	first_cycle:6025;last_cycle:6025;first_scan:8124;last_scan:8124;first_time:21.080;last_time:21.080;raw_file_identifier:HF2_025222;	0	Butyryl (K1) = 0.0,Dimethyl (K10) = 0.89,Dimethyl (K11) = 0.05	H3.5
KSAPSTGGVKKPHR	Propionyl (Any N-term); Dimethyl (K1); Dimethyl (K10); Butyryl (K11)	Propionyl (Any N-term); Dimethyl (K28); Dimethyl (K37); Butyryl (K38)	36.26	1630.95	4	408.745	-0.000241	21.365	20529	4	3	9	first_cycle:6052;last_cycle:6052;first_scan:8266;last_scan:8266;first_time:21.365;last_time:21.365;raw_file_identifier:HF2_025222;	0.09	Dimethyl (K1) = 1.0,Dimethyl (K10) = 0.09,Butyryl (K11) = 0.09	H3.5
KSAPSTGGVKKPHR	Propionyl (Any N-term); Dimethyl (K1); Butyryl (K10); Dimethyl (K11)	Propionyl (Any N-term); Dimethyl (K28); Butyryl (K37); Dimethyl (K38)	29.71	1630.95	3	544.658	-0.000196	21.25	20531	3	3	18	first_cycle:6039;last_cycle:6039;first_scan:8214;last_scan:8214;first_time:21.250;last_time:21.250;raw_file_identifier:HF2_025222;	0.09	Dimethyl (K1) = 0.78,Butyryl (K10) = 0.09,Dimethyl (K11) = 0.13	H3.5
KSAPSTGGVKKPHR	Propionyl (Any N-term); Trimethyl (K1); Propionyl (K10); Dimethyl (K11)	Propionyl (Any N-term); Trimethyl (K28); Propionyl (K37); Dimethyl (K38)	56.15	1630.95	3	544.659	0.001104	21.08	20534	2	2	10	first_cycle:6025;last_cycle:6025;first_scan:8124;last_scan:8124;first_time:21.080;last_time:21.080;raw_file_identifier:HF2_025222;	0.05	Trimethyl (K1) = 1.0,Propionyl (K10) = 0.05,Dimethyl (K11) = 0.05	H3.5
KSAPSTGGVKKPHR	Propionyl (Any N-term); Trimethyl (K1); Acetyl (K10); Trimethyl (K11)	Propionyl (Any N-term); Trimethyl (K28); Acetyl (K37); Trimethyl (K38)	66	1630.95	4	408.745	-0.000141	21.183	20532	2	2	8	first_cycle:6030;last_cycle:6030;first_scan:8175;last_scan:8175;first_time:21.183;last_time:21.183;raw_file_identifier:HF2_025222;	0.02	Trimethyl (K1) = 1.0,Acetyl (K10) = 0.02,Trimethyl (K11) = 0.02	H3.5
KSAPSTGGVKKPHR	Propionyl (Any N-term); Dimethyl (K1); Lactyl_DP (K10); Dimethyl (K11)	Propionyl (Any N-term); Dimethyl (K28); Lactyl_DP (K37); Dimethyl (K38)	34.78	1632.93	4	409.24	0.000244	18.884	20564	2	2	9	first_cycle:5894;last_cycle:5894;first_scan:7095;last_scan:7095;first_time:18.884;last_time:18.884;raw_file_identifier:HF2_025222;	0.47	Dimethyl (K1) = 1.0,Lactyl_DP (K10) = 0.47,Dimethyl (K11) = 0.47	H3.5
KSAPSTGGVKKPHR	Propionyl (Any N-term); Dimethyl (K1); Dimethyl (K10); Lactyl_DP (K11)	Propionyl (Any N-term); Dimethyl (K28); Dimethyl (K37); Lactyl_DP (K38)	35.32	1632.93	4	409.24	0.000244	18.884	20564	1	1	10	first_cycle:5894;last_cycle:5894;first_scan:7095;last_scan:7095;first_time:18.884;last_time:18.884;raw_file_identifier:HF2_025222;	0.53	Dimethyl (K1) = 1.0,Dimethyl (K10) = 0.53,Lactyl_DP (K11) = 0.53	H3.5
KSAPSTGGVKKPHR	Propionyl (Any N-term); Acetyl (K1); Propionyl (K10); Acetyl (K11)	Propionyl (Any N-term); Acetyl (K28); Propionyl (K37); Acetyl (K38)	35.75	1644.89	2	823.456	0.001259	31.706	20783	2	2	9	first_cycle:6664;last_cycle:6664;first_scan:13375;last_scan:13375;first_time:31.706;last_time:31.706;raw_file_identifier:HF2_025222;	0.09	Acetyl (K1) = 1.0,Propionyl (K10) = 0.09,Acetyl (K11) = 0.09	H3.5
KSAPSTGGVKKPHR	Propionyl (Any N-term); Acetyl (K1); Acetyl (K10); Propionyl (K11)	Propionyl (Any N-term); Acetyl (K28); Acetyl (K37); Propionyl (K38)	46	1644.89	2	823.456	0.001259	31.706	20783	1	1	10	first_cycle:6664;last_cycle:6664;first_scan:13375;last_scan:13375;first_time:31.706;last_time:31.706;raw_file_identifier:HF2_025222;	0.91	Acetyl (K1) = 1.0,Acetyl (K10) = 0.91,Propionyl (K11) = 0.91	H3.5
KSAPSTGGVKKPHR	Propionyl (Any N-term); Dimethyl (K1); Butyryl (K10); Acetyl (K11)	Propionyl (Any N-term); Dimethyl (K28); Butyryl (K37); Acetyl (K38)	85.08	1644.93	2	823.473	0.000463	26.813	20805	3	2	20	first_cycle:6378;last_cycle:6378;first_scan:10952;last_scan:10952;first_time:26.813;last_time:26.813;raw_file_identifier:HF2_025222;	0.01	Dimethyl (K1) = 1.0,Butyryl (K10) = 0.01,Acetyl (K11) = 0.01	H3.5
KSAPSTGGVKKPHR	Propionyl (Any N-term); Propionyl (K1); Trimethyl (K10); Acetyl (K11)	Propionyl (Any N-term); Propionyl (K28); Trimethyl (K37); Acetyl (K38)	89.92	1644.93	2	823.474	0.001063	29.338	20811	4	3	11	first_cycle:6597;last_cycle:6597;first_scan:12226;last_scan:12226;first_time:29.338;last_time:29.338;raw_file_identifier:HF2_025222;	0.01	Propionyl (K1) = 1.0,Trimethyl (K10) = 0.01,Acetyl (K11) = 0.01	H3.5
KSAPSTGGVKKPHR	Propionyl (Any N-term); Propionyl (K1); Acetyl (K10); Trimethyl (K11)	Propionyl (Any N-term); Propionyl (K28); Acetyl (K37); Trimethyl (K38)	41.66	1644.93	3	549.319	0.00145	28.987	20814	2	2	8	first_cycle:6583;last_cycle:6583;first_scan:12052;last_scan:12052;first_time:28.987;last_time:28.987;raw_file_identifier:HF2_025222;	0.09	Propionyl (K1) = 1.0,Acetyl (K10) = 0.09,Trimethyl (K11) = 0.09	H3.5
KSAPSTGGVKKPHR	Propionyl (Any N-term); Propionyl (K1); Dimethyl (K10); Propionyl (K11)	Propionyl (Any N-term); Propionyl (K28); Dimethyl (K37); Propionyl (K38)	110.77	1644.93	2	823.474	0.001063	29.338	20811	1	1	12	first_cycle:6597;last_cycle:6597;first_scan:12226;last_scan:12226;first_time:29.338;last_time:29.338;raw_file_identifier:HF2_025222;	0.96	Propionyl (K1) = 1.0,Dimethyl (K10) = 0.96,Propionyl (K11) = 0.96	H3.5
KSAPSTGGVKKPHR	Propionyl (Any N-term); Propionyl (K1); Propionyl (K10); Dimethyl (K11)	Propionyl (Any N-term); Propionyl (K28); Propionyl (K37); Dimethyl (K38)	94.62	1644.93	2	823.474	0.001063	29.338	20811	2	2	11	first_cycle:6597;last_cycle:6597;first_scan:12226;last_scan:12226;first_time:29.338;last_time:29.338;raw_file_identifier:HF2_025222;	0.02	Propionyl (K1) = 1.0,Propionyl (K10) = 0.02,Dimethyl (K11) = 0.02	H3.5
KSAPSTGGVKKPHR	Propionyl (Any N-term); Butyryl (K1); Acetyl (K10); Dimethyl (K11)	Propionyl (Any N-term); Butyryl (K28); Acetyl (K37); Dimethyl (K38)	44.3	1644.93	3	549.317	-0.00055	32.994	20794	4	2	10	first_cycle:6721;last_cycle:6721;first_scan:14000;last_scan:14000;first_time:32.994;last_time:32.994;raw_file_identifier:HF2_025222;	0.24	Butyryl (K1) = 0.99,Acetyl (K10) = 0.24,Dimethyl (K11) = 0.24	H3.5
KSAPSTGGVKKPHR	Propionyl (Any N-term); Dimethyl (K1); Propionyl (K10); Propionyl (K11)	Propionyl (Any N-term); Dimethyl (K28); Propionyl (K37); Propionyl (K38)	107.48	1644.93	2	823.473	0.000463	26.813	20805	1	1	11	first_cycle:6378;last_cycle:6378;first_scan:10952;last_scan:10952;first_time:26.813;last_time:26.813;raw_file_identifier:HF2_025222;	0.99	Dimethyl (K1) = 1.0,Propionyl (K10) = 0.99,Propionyl (K11) = 0.99	H3.5
KSAPSTGGVKKPHR	Propionyl (Any N-term); Butyryl (K1); Butyryl (K11)	Propionyl (Any N-term); Butyryl (K28); Butyryl (K38)	44.6	1644.93	3	549.317	-0.000555	32.994	20794	1	1	9	first_cycle:6721;last_cycle:6721;first_scan:14000;last_scan:14000;first_time:32.994;last_time:32.994;raw_file_identifier:HF2_025222;	0.26	Butyryl (K1) = 0.99,Butyryl (K11) = 0.26	H3.5
KSAPSTGGVKKPHR	Propionyl (Any N-term); Trimethyl (K1); Trimethyl (K10); Propionyl (K11)	Propionyl (Any N-term); Trimethyl (K28); Trimethyl (K37); Propionyl (K38)	42.39	1644.97	4	412.25	0.000445	21.173	20821	1	1	8	first_cycle:6029;last_cycle:6029;first_scan:8170;last_scan:8170;first_time:21.173;last_time:21.173;raw_file_identifier:HF2_025222;	0.66	Trimethyl (K1) = 1.0,Trimethyl (K10) = 0.66,Propionyl (K11) = 0.66	H3.5
KSAPSTGGVKKPHR	Propionyl (Any N-term); Trimethyl (K1); Butyryl (K10); Dimethyl (K11)	Propionyl (Any N-term); Trimethyl (K28); Butyryl (K37); Dimethyl (K38)	34.8	1644.97	4	412.25	0.000445	21.173	20821	2	2	6	first_cycle:6029;last_cycle:6029;first_scan:8170;last_scan:8170;first_time:21.173;last_time:21.173;raw_file_identifier:HF2_025222;	0.11	Trimethyl (K1) = 1.0,Butyryl (K10) = 0.11,Dimethyl (K11) = 0.11	H3.5
KSAPSTGGVKKPHR	Propionyl (Any N-term); Propionyl (K1); Acetyl (K10); Propionyl (K11)	Propionyl (Any N-term); Propionyl (K28); Acetyl (K37); Propionyl (K38)	106.99	1658.91	2	830.463	0.000431	34.086	21059	1	1	12	first_cycle:6793;last_cycle:6793;first_scan:14548;last_scan:14548;first_time:34.086;last_time:34.086;raw_file_identifier:HF2_025222;	0.98	Propionyl (K1) = 1.0,Acetyl (K10) = 0.98,Propionyl (K11) = 0.98	H3.5
KSAPSTGGVKKPHR	Propionyl (Any N-term); Acetyl (K1); Propionyl (K10); Propionyl (K11)	Propionyl (Any N-term); Acetyl (K28); Propionyl (K37); Propionyl (K38)	117.21	1658.91	2	830.461	-0.001368	33.306	21055	1	1	12	first_cycle:6755;last_cycle:6755;first_scan:14158;last_scan:14158;first_time:33.306;last_time:33.306;raw_file_identifier:HF2_025222;	0.98	Acetyl (K1) = 1.0,Propionyl (K10) = 0.98,Propionyl (K11) = 0.98	H3.5
KSAPSTGGVKKPHR	Propionyl (Any N-term); Acetyl (K1); Butyryl (K10); Acetyl (K11)	Propionyl (Any N-term); Acetyl (K28); Butyryl (K37); Acetyl (K38)	96.65	1658.91	2	830.461	-0.001368	33.306	21055	3	2	11	first_cycle:6755;last_cycle:6755;first_scan:14158;last_scan:14158;first_time:33.306;last_time:33.306;raw_file_identifier:HF2_025222;	0.01	Acetyl (K1) = 1.0,Butyryl (K10) = 0.01,Acetyl (K11) = 0.01	H3.5
KSAPSTGGVKKPHR	Propionyl (Any N-term); Propionyl (K1); Propionyl (K10); Acetyl (K11)	Propionyl (Any N-term); Propionyl (K28); Propionyl (K37); Acetyl (K38)	90.62	1658.91	2	830.463	0.000431	34.086	21059	2	2	11	first_cycle:6793;last_cycle:6793;first_scan:14548;last_scan:14548;first_time:34.086;last_time:34.086;raw_file_identifier:HF2_025222;	0.02	Propionyl (K1) = 1.0,Propionyl (K10) = 0.02,Acetyl (K11) = 0.02	H3.5
KSAPSTGGVKKPHR	Propionyl (Any N-term); Butyryl (K1); Dimethyl (K10); Propionyl (K11)	Propionyl (Any N-term); Butyryl (K28); Dimethyl (K37); Propionyl (K38)	102.6	1658.95	2	830.48	-0.001165	32.886	21068	1	1	11	first_cycle:6702;last_cycle:6702;first_scan:13948;last_scan:13948;first_time:32.886;last_time:32.886;raw_file_identifier:HF2_025222;	0.97	Butyryl (K1) = 1.0,Dimethyl (K10) = 0.97,Propionyl (K11) = 0.97	H3.5
KSAPSTGGVKKPHR	Propionyl (Any N-term); Trimethyl (K1); Butyryl (K10); Acetyl (K11)	Propionyl (Any N-term); Trimethyl (K28); Butyryl (K37); Acetyl (K38)	51.05	1658.95	3	553.99	6.5e-05	26.749	21082	3	2	14	first_cycle:6376;last_cycle:6376;first_scan:10918;last_scan:10918;first_time:26.749;last_time:26.749;raw_file_identifier:HF2_025222;	0.01	Trimethyl (K1) = 1.0,Butyryl (K10) = 0.01,Acetyl (K11) = 0.01	H3.5
KSAPSTGGVKKPHR	Propionyl (Any N-term); Propionyl (K1); Dimethyl (K10); Butyryl (K11)	Propionyl (Any N-term); Propionyl (K28); Dimethyl (K37); Butyryl (K38)	55.04	1658.95	3	553.99	6.5e-05	29.261	21081	4	3	8	first_cycle:6595;last_cycle:6595;first_scan:12187;last_scan:12187;first_time:29.261;last_time:29.261;raw_file_identifier:HF2_025222;	0.02	Propionyl (K1) = 1.0,Dimethyl (K10) = 0.02,Butyryl (K11) = 0.02	H3.5
KSAPSTGGVKKPHR	Propionyl (Any N-term); Butyryl (K1); Propionyl (K10); Dimethyl (K11)	Propionyl (Any N-term); Butyryl (K28); Propionyl (K37); Dimethyl (K38)	86.22	1658.95	2	830.48	-0.001165	32.886	21068	2	2	10	first_cycle:6702;last_cycle:6702;first_scan:13948;last_scan:13948;first_time:32.886;last_time:32.886;raw_file_identifier:HF2_025222;	0.02	Butyryl (K1) = 1.0,Propionyl (K10) = 0.02,Dimethyl (K11) = 0.02	H3.5
KSAPSTGGVKKPHR	Propionyl (Any N-term); Propionyl (K1); Butyryl (K10); Dimethyl (K11)	Propionyl (Any N-term); Propionyl (K28); Butyryl (K37); Dimethyl (K38)	59.02	1658.95	3	553.99	0.000665	29.639	21092	4	4	10	first_cycle:6605;last_cycle:6605;first_scan:12375;last_scan:12375;first_time:29.639;last_time:29.639;raw_file_identifier:HF2_025222;	0	Propionyl (K1) = 0.0,Butyryl (K10) = 0.98,Dimethyl (K11) = 0.0	H3.5
KSAPSTGGVKKPHR	Propionyl (Any N-term); Dimethyl (K1); Propionyl (K10); Butyryl (K11)	Propionyl (Any N-term); Dimethyl (K28); Propionyl (K37); Butyryl (K38)	97.07	1658.95	2	830.481	0.000536	29.547	21086	2	2	10	first_cycle:6602;last_cycle:6602;first_scan:12329;last_scan:12329;first_time:29.547;last_time:29.547;raw_file_identifier:HF2_025222;	0.01	Dimethyl (K1) = 1.0,Propionyl (K10) = 0.01,Butyryl (K11) = 0.01	H3.5
KSAPSTGGVKKPHR	Propionyl (Any N-term); Trimethyl (K1); Propionyl (K10); Propionyl (K11)	Propionyl (Any N-term); Trimethyl (K28); Propionyl (K37); Propionyl (K38)	72.1	1658.95	3	553.99	6.5e-05	26.749	21082	1	1	16	first_cycle:6376;last_cycle:6376;first_scan:10918;last_scan:10918;first_time:26.749;last_time:26.749;raw_file_identifier:HF2_025222;	0.98	Trimethyl (K1) = 1.0,Propionyl (K10) = 0.98,Propionyl (K11) = 0.98	H3.5
KSAPSTGGVKKPHR	Propionyl (Any N-term); Dimethyl (K1); Butyryl (K10); Propionyl (K11)	Propionyl (Any N-term); Dimethyl (K28); Butyryl (K37); Propionyl (K38)	119.99	1658.95	2	830.481	0.000536	29.547	21086	1	1	11	first_cycle:6602;last_cycle:6602;first_scan:12329;last_scan:12329;first_time:29.547;last_time:29.547;raw_file_identifier:HF2_025222;	0.99	Dimethyl (K1) = 1.0,Butyryl (K10) = 0.99,Propionyl (K11) = 0.99	H3.5
KSAPSTGGVKKPHR	Propionyl (Any N-term); Propionyl (K1); Trimethyl (K10); Propionyl (K11)	Propionyl (Any N-term); Propionyl (K28); Trimethyl (K37); Propionyl (K38)	71.08	1658.95	3	553.99	6.5e-05	29.261	21081	1	1	9	first_cycle:6595;last_cycle:6595;first_scan:12187;last_scan:12187;first_time:29.261;last_time:29.261;raw_file_identifier:HF2_025222;	0.92	Propionyl (K1) = 1.0,Trimethyl (K10) = 0.92,Propionyl (K11) = 0.92	H3.5
KSAPSTGGVKKPHR	Propionyl (Any N-term); Propionyl (K1); Propionyl (K10); Trimethyl (K11)	Propionyl (Any N-term); Propionyl (K28); Propionyl (K37); Trimethyl (K38)	57.3	1658.95	3	553.99	6.5e-05	29.261	21081	2	2	8	first_cycle:6595;last_cycle:6595;first_scan:12187;last_scan:12187;first_time:29.261;last_time:29.261;raw_file_identifier:HF2_025222;	0.04	Propionyl (K1) = 1.0,Propionyl (K10) = 0.04,Trimethyl (K11) = 0.04	H3.5
KSAPSTGGVKKPHR	Propionyl (Any N-term); Butyryl (K1); Trimethyl (K10); Acetyl (K11)	Propionyl (Any N-term); Butyryl (K28); Trimethyl (K37); Acetyl (K38)	80.69	1658.95	2	830.48	-0.001165	32.886	21068	4	3	10	first_cycle:6702;last_cycle:6702;first_scan:13948;last_scan:13948;first_time:32.886;last_time:32.886;raw_file_identifier:HF2_025222;	0.01	Butyryl (K1) = 1.0,Trimethyl (K10) = 0.01,Acetyl (K11) = 0.01	H3.5
KSAPSTGGVKKPHR	Propionyl (Any N-term); Propionyl (K1); Lactyl_DP (K10); Dimethyl (K11)	Propionyl (Any N-term); Propionyl (K28); Lactyl_DP (K37); Dimethyl (K38)	25.49	1660.93	3	554.651	0.00131	26.076	21126	2	2	6	first_cycle:6359;last_cycle:6359;first_scan:10590;last_scan:10590;first_time:26.076;last_time:26.076;raw_file_identifier:HF2_025222;	0.09	Propionyl (K1) = 0.99,Lactyl_DP (K10) = 0.09,Dimethyl (K11) = 0.09	H3.5
KSAPSTGGVKKPHR	Propionyl (Any N-term); Dimethyl (K1); Lactyl_DP (K10); Propionyl (K11)	Propionyl (Any N-term); Dimethyl (K28); Lactyl_DP (K37); Propionyl (K38)	27.22	1660.93	3	554.648	-0.00149	25.575	21118	1	1	11	first_cycle:6329;last_cycle:6329;first_scan:10337;last_scan:10337;first_time:25.575;last_time:25.575;raw_file_identifier:HF2_025222;	0.6	Dimethyl (K1) = 0.78,Lactyl_DP (K10) = 0.7,Propionyl (K11) = 0.61	H3.5
KSAPSTGGVKKPHR	Propionyl (Any N-term); Propionyl (K1); Dimethyl (K10); Lactyl_DP (K11)	Propionyl (Any N-term); Propionyl (K28); Dimethyl (K37); Lactyl_DP (K38)	35.58	1660.93	3	554.651	0.00131	26.076	21126	1	1	7	first_cycle:6359;last_cycle:6359;first_scan:10590;last_scan:10590;first_time:26.076;last_time:26.076;raw_file_identifier:HF2_025222;	0.9	Propionyl (K1) = 0.99,Dimethyl (K10) = 0.9,Lactyl_DP (K11) = 0.91	H3.5
KSAPSTGGVKKPHR	Propionyl (Any N-term); Butyryl (K1); Propionyl (K10); Acetyl (K11)	Propionyl (Any N-term); Butyryl (K28); Propionyl (K37); Acetyl (K38)	35.96	1672.93	3	558.651	0.00151	34.042	21342	2	2	9	first_cycle:6792;last_cycle:6792;first_scan:14525;last_scan:14525;first_time:34.042;last_time:34.042;raw_file_identifier:HF2_025222;	0.16	Butyryl (K1) = 1.0,Propionyl (K10) = 0.16,Acetyl (K11) = 0.16	H3.5
KSAPSTGGVKKPHR	Propionyl (Any N-term); Propionyl (K1); Butyryl (K10); Acetyl (K11)	Propionyl (Any N-term); Propionyl (K28); Butyryl (K37); Acetyl (K38)	97.57	1672.93	2	837.47	-0.000196	35.931	21327	3	2	11	first_cycle:6988;last_cycle:6988;first_scan:15450;last_scan:15450;first_time:35.931;last_time:35.931;raw_file_identifier:HF2_025222;	0.01	Propionyl (K1) = 1.0,Butyryl (K10) = 0.01,Acetyl (K11) = 0.01	H3.5
KSAPSTGGVKKPHR	Propionyl (Any N-term); Acetyl (K1); Propionyl (K10); Butyryl (K11)	Propionyl (Any N-term); Acetyl (K28); Propionyl (K37); Butyryl (K38)	53.72	1672.93	2	837.471	0.000503	36.471	21334	5	5	11	first_cycle:7031;last_cycle:7031;first_scan:15718;last_scan:15718;first_time:36.471;last_time:36.471;raw_file_identifier:HF2_025222;	0	Acetyl (K1) = 0.01,Propionyl (K10) = 0.93,Butyryl (K11) = 0.03	H3.5
KSAPSTGGVKKPHR	Propionyl (Any N-term); Propionyl (K1); Acetyl (K10); Butyryl (K11)	Propionyl (Any N-term); Propionyl (K28); Acetyl (K37); Butyryl (K38)	71.12	1672.93	2	837.471	0.000503	36.471	21334	3	3	11	first_cycle:7031;last_cycle:7031;first_scan:15718;last_scan:15718;first_time:36.471;last_time:36.471;raw_file_identifier:HF2_025222;	0.03	Propionyl (K1) = 0.99,Acetyl (K10) = 0.03,Butyryl (K11) = 0.03	H3.5
KSAPSTGGVKKPHR	Propionyl (Any N-term); Butyryl (K1); Acetyl (K10); Propionyl (K11)	Propionyl (Any N-term); Butyryl (K28); Acetyl (K37); Propionyl (K38)	43.09	1672.93	3	558.651	0.00151	34.042	21342	1	1	9	first_cycle:6792;last_cycle:6792;first_scan:14525;last_scan:14525;first_time:34.042;last_time:34.042;raw_file_identifier:HF2_025222;	0.84	Butyryl (K1) = 1.0,Acetyl (K10) = 0.84,Propionyl (K11) = 0.84	H3.5
KSAPSTGGVKKPHR	Propionyl (Any N-term); Acetyl (K1); Butyryl (K10); Propionyl (K11)	Propionyl (Any N-term); Acetyl (K28); Butyryl (K37); Propionyl (K38)	67.1	1672.93	2	837.471	0.000503	36.471	21334	4	4	12	first_cycle:7031;last_cycle:7031;first_scan:15718;last_scan:15718;first_time:36.471;last_time:36.471;raw_file_identifier:HF2_025222;	0.01	Acetyl (K1) = 0.01,Butyryl (K10) = 0.05,Propionyl (K11) = 0.94	H3.5
KSAPSTGGVKKPHR	Propionyl (Any N-term); Propionyl (K1); Propionyl (K10); Propionyl (K11)	Propionyl (Any N-term); Propionyl (K28); Propionyl (K37); Propionyl (K38)	118.24	1672.93	2	837.47	-0.000196	35.931	21327	1	1	12	first_cycle:6988;last_cycle:6988;first_scan:15450;last_scan:15450;first_time:35.931;last_time:35.931;raw_file_identifier:HF2_025222;	0.98	Propionyl (K1) = 1.0,Propionyl (K10) = 0.98,Propionyl (K11) = 0.98	H3.5
KSAPSTGGVKKPHR	Propionyl (Any N-term); Trimethyl (K1); Butyryl (K10); Propionyl (K11)	Propionyl (Any N-term); Trimethyl (K28); Butyryl (K37); Propionyl (K38)	82.15	1672.96	3	558.662	0.00098	29.377	21359	1	1	10	first_cycle:6598;last_cycle:6598;first_scan:12246;last_scan:12246;first_time:29.377;last_time:29.377;raw_file_identifier:HF2_025222;	0.98	Trimethyl (K1) = 1.0,Butyryl (K10) = 0.98,Propionyl (K11) = 0.98	H3.5
KSAPSTGGVKKPHR	Propionyl (Any N-term); Butyryl (K1); Butyryl (K10); Dimethyl (K11)	Propionyl (Any N-term); Butyryl (K28); Butyryl (K37); Dimethyl (K38)	36.91	1672.96	3	558.663	0.00108	33.184	21360	4	3	7	first_cycle:6745;last_cycle:6745;first_scan:14096;last_scan:14096;first_time:33.184;last_time:33.184;raw_file_identifier:HF2_025222;	0.06	Butyryl (K1) = 1.0,Butyryl (K10) = 0.06,Dimethyl (K11) = 0.06	H3.5
KSAPSTGGVKKPHR	Propionyl (Any N-term); Butyryl (K1); Propionyl (K10); Trimethyl (K11)	Propionyl (Any N-term); Butyryl (K28); Propionyl (K37); Trimethyl (K38)	43.72	1672.96	3	558.661	-0.00012	33.01	21348	4	2	6	first_cycle:6723;last_cycle:6723;first_scan:14009;last_scan:14009;first_time:33.010;last_time:33.010;raw_file_identifier:HF2_025222;	0.08	Butyryl (K1) = 1.0,Propionyl (K10) = 0.08,Trimethyl (K11) = 0.08	H3.5
KSAPSTGGVKKPHR	Propionyl (Any N-term); Trimethyl (K1); Propionyl (K10); Butyryl (K11)	Propionyl (Any N-term); Trimethyl (K28); Propionyl (K37); Butyryl (K38)	65.98	1672.96	3	558.662	0.00098	29.377	21359	2	2	9	first_cycle:6598;last_cycle:6598;first_scan:12246;last_scan:12246;first_time:29.377;last_time:29.377;raw_file_identifier:HF2_025222;	0.02	Trimethyl (K1) = 1.0,Propionyl (K10) = 0.02,Butyryl (K11) = 0.02	H3.5
KSAPSTGGVKKPHR	Propionyl (Any N-term); Butyryl (K1); Trimethyl (K10); Propionyl (K11)	Propionyl (Any N-term); Butyryl (K28); Trimethyl (K37); Propionyl (K38)	53.84	1672.96	3	558.661	-0.00012	33.01	21348	1	1	8	first_cycle:6723;last_cycle:6723;first_scan:14009;last_scan:14009;first_time:33.010;last_time:33.010;raw_file_identifier:HF2_025222;	0.77	Butyryl (K1) = 1.0,Trimethyl (K10) = 0.77,Propionyl (K11) = 0.77	H3.5
KSAPSTGGVKKPHR	Propionyl (Any N-term); Dimethyl (K1); Butyryl (K10); Butyryl (K11)	Propionyl (Any N-term); Dimethyl (K28); Butyryl (K37); Butyryl (K38)	40.99	1672.96	4	419.248	0.000116	26.225	21352	1	1	7	first_cycle:6363;last_cycle:6363;first_scan:10661;last_scan:10661;first_time:26.225;last_time:26.225;raw_file_identifier:HF2_025222;	1	Dimethyl (K1) = 1.0,Butyryl (K10) = 1.0,Butyryl (K11) = 1.0	H3.5
KSAPSTGGVKKPHR	Propionyl (Any N-term); Propionyl (K1); Trimethyl (K10); Lactyl_DP (K11)	Propionyl (Any N-term); Propionyl (K28); Trimethyl (K37); Lactyl_DP (K38)	32.32	1674.94	3	559.322	0.000525	27.122	21418	2	2	13	first_cycle:6404;last_cycle:6404;first_scan:11111;last_scan:11111;first_time:27.122;last_time:27.122;raw_file_identifier:HF2_025222;	0.23	Propionyl (K1) = 0.29,Trimethyl (K10) = 0.24,Lactyl_DP (K11) = 0.8	H3.5
KSAPSTGGVKKPHR	Propionyl (Any N-term); Propionyl (K1); Lactyl_DP (K10); Trimethyl (K11)	Propionyl (Any N-term); Propionyl (K28); Lactyl_DP (K37); Trimethyl (K38)	26.31	1674.94	3	559.322	0.000525	27.122	21418	5	5	12	first_cycle:6404;last_cycle:6404;first_scan:11111;last_scan:11111;first_time:27.122;last_time:27.122;raw_file_identifier:HF2_025222;	0.06	Propionyl (K1) = 0.29,Lactyl_DP (K10) = 0.19,Trimethyl (K11) = 0.06	H3.5
KSAPSTGGVKKPHR	Propionyl (Any N-term); Dimethyl (K1); Lactyl_DP (K10); Butyryl (K11)	Propionyl (Any N-term); Dimethyl (K28); Lactyl_DP (K37); Butyryl (K38)	29.74	1674.94	3	559.322	0.000525	27.122	21418	3	3	12	first_cycle:6404;last_cycle:6404;first_scan:11111;last_scan:11111;first_time:27.122;last_time:27.122;raw_file_identifier:HF2_025222;	0.13	Dimethyl (K1) = 0.7,Lactyl_DP (K10) = 0.19,Butyryl (K11) = 0.13	H3.5
KSAPSTGGVKKPHR	Propionyl (Any N-term); Dimethyl (K1); Butyryl (K10); Lactyl_DP (K11)	Propionyl (Any N-term); Dimethyl (K28); Butyryl (K37); Lactyl_DP (K38)	36.21	1674.94	3	559.322	0.000525	27.122	21418	1	1	13	first_cycle:6404;last_cycle:6404;first_scan:11111;last_scan:11111;first_time:27.122;last_time:27.122;raw_file_identifier:HF2_025222;	0.57	Dimethyl (K1) = 0.7,Butyryl (K10) = 0.57,Lactyl_DP (K11) = 0.8	H3.5
KSAPSTGGVKKPHR	Propionyl (Any N-term); Propionyl (K1); Propionyl (K10); Butyryl (K11)	Propionyl (Any N-term); Propionyl (K28); Propionyl (K37); Butyryl (K38)	92	1686.94	2	844.478	0.000176	39.052	21585	2	2	11	first_cycle:7145;last_cycle:7145;first_scan:16953;last_scan:16953;first_time:39.052;last_time:39.052;raw_file_identifier:HF2_025222;	0	Propionyl (K1) = 1.0,Propionyl (K10) = 0.0,Butyryl (K11) = 0.0	H3.5
KSAPSTGGVKKPHR	Propionyl (Any N-term); Butyryl (K1); Propionyl (K10); Propionyl (K11)	Propionyl (Any N-term); Butyryl (K28); Propionyl (K37); Propionyl (K38)	118.44	1686.94	2	844.479	0.000676	40.052	21593	1	1	12	first_cycle:7169;last_cycle:7169;first_scan:17424;last_scan:17424;first_time:40.052;last_time:40.052;raw_file_identifier:HF2_025222;	0.98	Butyryl (K1) = 1.0,Propionyl (K10) = 0.98,Propionyl (K11) = 0.98	H3.5
KSAPSTGGVKKPHR	Propionyl (Any N-term); Propionyl (K1); Butyryl (K10); Propionyl (K11)	Propionyl (Any N-term); Propionyl (K28); Butyryl (K37); Propionyl (K38)	116.48	1686.94	2	844.478	0.000176	39.052	21585	1	1	12	first_cycle:7145;last_cycle:7145;first_scan:16953;last_scan:16953;first_time:39.052;last_time:39.052;raw_file_identifier:HF2_025222;	1	Propionyl (K1) = 1.0,Butyryl (K10) = 1.0,Propionyl (K11) = 1.0	H3.5
KSAPSTGGVKKPHR	Propionyl (Any N-term); Butyryl (K1); Butyryl (K10); Acetyl (K11)	Propionyl (Any N-term); Butyryl (K28); Butyryl (K37); Acetyl (K38)	97.9	1686.94	2	844.479	0.000676	40.052	21593	3	2	11	first_cycle:7169;last_cycle:7169;first_scan:17424;last_scan:17424;first_time:40.052;last_time:40.052;raw_file_identifier:HF2_025222;	0.01	Butyryl (K1) = 1.0,Butyryl (K10) = 0.01,Acetyl (K11) = 0.01	H3.5
KSAPSTGGVKKPHR	Propionyl (Any N-term); Butyryl (K1); Acetyl (K10); Butyryl (K11)	Propionyl (Any N-term); Butyryl (K28); Acetyl (K37); Butyryl (K38)	25.19	1686.94	2	844.474	-0.003824	38.378	21575	4	4	7	first_cycle:7129;last_cycle:7129;first_scan:16639;last_scan:16639;first_time:38.378;last_time:38.378;raw_file_identifier:HF2_025222;	0.09	Butyryl (K1) = 0.98,Acetyl (K10) = 0.09,Butyryl (K11) = 0.09	H3.5
KSAPSTGGVKKPHR	Propionyl (Any N-term); Lactyl_DP (K1); Propionyl (K10); Propionyl (K11)	Propionyl (Any N-term); Lactyl_DP (K28); Propionyl (K37); Propionyl (K38)	51.61	1688.92	2	845.467	-0.000655	33.328	21634	1	1	8	first_cycle:6755;last_cycle:6755;first_scan:14168;last_scan:14168;first_time:33.328;last_time:33.328;raw_file_identifier:HF2_025222;	0.92	Lactyl_DP (K1) = 1.0,Propionyl (K10) = 0.92,Propionyl (K11) = 0.92	H3.5
KSAPSTGGVKKPHR	Propionyl (Any N-term); Lactyl_DP (K1); Butyryl (K10); Acetyl (K11)	Propionyl (Any N-term); Lactyl_DP (K28); Butyryl (K37); Acetyl (K38)	37.8	1688.92	2	845.467	-0.000655	33.328	21634	3	2	7	first_cycle:6755;last_cycle:6755;first_scan:14168;last_scan:14168;first_time:33.328;last_time:33.328;raw_file_identifier:HF2_025222;	0.04	Lactyl_DP (K1) = 1.0,Butyryl (K10) = 0.04,Acetyl (K11) = 0.04	H3.5
KSAPSTGGVKKPHR	Propionyl (Any N-term); Propionyl (K1); Lactyl_DP (K10); Propionyl (K11)	Propionyl (Any N-term); Propionyl (K28); Lactyl_DP (K37); Propionyl (K38)	26.96	1688.92	2	845.471	0.002745	34.363	21636	4	3	6	first_cycle:6825;last_cycle:6825;first_scan:14695;last_scan:14695;first_time:34.363;last_time:34.363;raw_file_identifier:HF2_025222;	0.06	Propionyl (K1) = 0.07,Lactyl_DP (K10) = 0.06,Propionyl (K11) = 0.78	H3.5
KSAPSTGGVKKPHR	Propionyl (Any N-term); Butyryl (K1); Propionyl (K10); Butyryl (K11)	Propionyl (Any N-term); Butyryl (K28); Propionyl (K37); Butyryl (K38)	88.37	1700.96	2	851.487	0.000848	42.908	21850	2	2	11	first_cycle:7281;last_cycle:7281;first_scan:18817;last_scan:18817;first_time:42.908;last_time:42.908;raw_file_identifier:HF2_025222;	0.01	Butyryl (K1) = 1.0,Propionyl (K10) = 0.01,Butyryl (K11) = 0.01	H3.5
KSAPSTGGVKKPHR	Propionyl (Any N-term); Propionyl (K1); Butyryl (K10); Butyryl (K11)	Propionyl (Any N-term); Propionyl (K28); Butyryl (K37); Butyryl (K38)	50.3	1700.96	3	567.993	4e-05	33.781	21846	1	1	10	first_cycle:6786;last_cycle:6786;first_scan:14396;last_scan:14396;first_time:33.781;last_time:33.781;raw_file_identifier:HF2_025222;	1	Propionyl (K1) = 1.0,Butyryl (K10) = 1.0,Butyryl (K11) = 1.0	H3.5
KSAPSTGGVKKPHR	Propionyl (Any N-term); Butyryl (K1); Butyryl (K10); Propionyl (K11)	Propionyl (Any N-term); Butyryl (K28); Butyryl (K37); Propionyl (K38)	108.45	1700.96	2	851.487	0.000848	42.908	21850	1	1	12	first_cycle:7281;last_cycle:7281;first_scan:18817;last_scan:18817;first_time:42.908;last_time:42.908;raw_file_identifier:HF2_025222;	0.99	Butyryl (K1) = 1.0,Butyryl (K10) = 0.99,Propionyl (K11) = 0.99	H3.5
KSAPSTGGVKKPHR	Propionyl (Any N-term); Butyryl (K1); Butyryl (K10); Butyryl (K11)	Propionyl (Any N-term); Butyryl (K28); Butyryl (K37); Butyryl (K38)	57.41	1714.97	3	572.665	0.000455	37.405	22064	1	1	11	first_cycle:7108;last_cycle:7108;first_scan:16185;last_scan:16185;first_time:37.405;last_time:37.405;raw_file_identifier:HF2_025222;	1	Butyryl (K1) = 1.0,Butyryl (K10) = 1.0,Butyryl (K11) = 1.0	H3.5
ISGLIYEETR	Propionyl (Any N-term)	Propionyl (Any N-term)	95.18	1235.64	2	618.827	0.000254	65.628	11454	1	1	9	first_cycle:8167;last_cycle:8167;first_scan:29663;last_scan:29663;first_time:65.628;last_time:65.628;raw_file_identifier:HF2_025222;			H4
DNIQGITKPAIR	Propionyl (Any N-term)	Propionyl (Any N-term)	68.11	1380.77	2	691.393	-0.000522	40.831	14404	1	1	8	first_cycle:7189;last_cycle:7189;first_scan:17792;last_scan:17792;first_time:40.831;last_time:40.831;raw_file_identifier:HF2_025222;			H4
DAVTYTEHAKR	Propionyl (Any N-term); Acetyl (K10)	Propionyl (Any N-term); Acetyl (K78)	61.85	1387.67	2	694.844	-6.2e-05	33.069	14539	1	1	7	first_cycle:6730;last_cycle:6730;first_scan:14037;last_scan:14037;first_time:33.069;last_time:33.069;raw_file_identifier:HF2_025222;	1	Acetyl (K10) = 1.0	H4
DAVTYTEHAKR	Propionyl (Any N-term); Propionyl (K10)	Propionyl (Any N-term); Propionyl (K78)	93.7	1401.69	2	701.852	0.00031	35.874	14829	1	1	9	first_cycle:6978;last_cycle:6978;first_scan:15421;last_scan:15421;first_time:35.874;last_time:35.874;raw_file_identifier:HF2_025222;	1	Propionyl (K10) = 1.0	H4
DAVTYTEHAKR	Propionyl (Any N-term); Lactyl_DP (K10)	Propionyl (Any N-term); Lactyl_DP (K78)	77.42	1417.68	2	709.85	0.000351	31.501	15192	1	1	8	first_cycle:6660;last_cycle:6660;first_scan:13278;last_scan:13278;first_time:31.501;last_time:31.501;raw_file_identifier:HF2_025222;	1	Lactyl_DP (K10) = 1.0	H4
DNIQGITKPAIR	Propionyl (Any N-term); Propionyl (K8)	Propionyl (Any N-term); Propionyl (K32)	78.05	1436.8	2	719.407	7.1e-05	52.518	15695	1	1	8	first_cycle:7655;last_cycle:7655;first_scan:23418;last_scan:23418;first_time:52.518;last_time:52.518;raw_file_identifier:HF2_025222;	1	Propionyl (K8) = 1.0	H4
GVLKVFLENVIR	Propionyl (Any N-term)	Propionyl (Any N-term)	38.94	1441.87	2	721.94	-0.000315	73.834	15878	1	1	7	first_cycle:8448;last_cycle:8448;first_scan:33513;last_scan:33513;first_time:73.834;last_time:73.834;raw_file_identifier:HF2_025222;			H4
DNIQGITKPAIR	Propionyl (Any N-term); Oxidation (Q4); Propionyl (K8)	Propionyl (Any N-term); Oxidation (Q28); Propionyl (K32)	60.83	1452.79	2	727.405	0.000511	52.075	16112	1	1	8	first_cycle:7631;last_cycle:7631;first_scan:23207;last_scan:23207;first_time:52.075;last_time:52.075;raw_file_identifier:HF2_025222;	0.98	Oxidation (Q4) = 0.98,Propionyl (K8) = 0.98	H4
DNIQGITKPAIR	Propionyl (Any N-term); Lactyl_DP (K8)	Propionyl (Any N-term); Lactyl_DP (K32)	60.99	1452.79	2	727.404	0.000411	48.448	16111	1	1	12	first_cycle:7505;last_cycle:7505;first_scan:21486;last_scan:21486;first_time:48.448;last_time:48.448;raw_file_identifier:HF2_025222;	0.99	Lactyl_DP (K8) = 0.99	H4
GKGGKGLGKGGAKR	Propionyl (Any N-term); Propionyl (K2); Acetyl (K5); Acetyl (K9)	Propionyl (Any N-term); Propionyl (K6); Acetyl (K9); Acetyl (K13)	50.81	1465.84	2	733.926	0.000781	28.106	16623	5	5	9	first_cycle:6519;last_cycle:6519;first_scan:11605;last_scan:11605;first_time:28.106;last_time:28.106;raw_file_identifier:HF2_025222;	0	Propionyl (K2) = 0.67,Acetyl (K5) = 0.49,Acetyl (K9) = 0.19	H4
GKGGKGLGKGGAKR	Propionyl (Any N-term); Propionyl (K5); Acetyl (K9); Acetyl (K13)	Propionyl (Any N-term); Propionyl (K9); Acetyl (K13); Acetyl (K17)	99.73	1465.84	2	733.926	0.00038	29.748	16621	1	1	12	first_cycle:6608;last_cycle:6608;first_scan:12427;last_scan:12427;first_time:29.748;last_time:29.748;raw_file_identifier:HF2_025222;	1	Propionyl (K5) = 1.0,Acetyl (K9) = 1.0,Acetyl (K13) = 1.0	H4
GKGGKGLGKGGAKR	Propionyl (Any N-term); Acetyl (K2); Propionyl (K9); Acetyl (K13)	Propionyl (Any N-term); Acetyl (K6); Propionyl (K13); Acetyl (K17)	55.32	1465.84	2	733.924	-0.00132	30.164	16619	2	2	9	first_cycle:6627;last_cycle:6627;first_scan:12640;last_scan:12640;first_time:30.164;last_time:30.164;raw_file_identifier:HF2_025222;	0.45	Acetyl (K2) = 0.45,Propionyl (K9) = 1.0,Acetyl (K13) = 1.0	H4
GKGGKGLGKGGAKR	Propionyl (Any N-term); Propionyl (K2); Acetyl (K9); Acetyl (K13)	Propionyl (Any N-term); Propionyl (K6); Acetyl (K13); Acetyl (K17)	100.41	1465.84	2	733.926	0.000681	28.325	16622	1	1	13	first_cycle:6527;last_cycle:6527;first_scan:11712;last_scan:11712;first_time:28.325;last_time:28.325;raw_file_identifier:HF2_025222;	0.83	Propionyl (K2) = 0.83,Acetyl (K9) = 0.89,Acetyl (K13) = 1.0	H4
GKGGKGLGKGGAKR	Propionyl (Any N-term); Acetyl (K5); Acetyl (K9); Propionyl (K13)	Propionyl (Any N-term); Acetyl (K9); Acetyl (K13); Propionyl (K17)	46.69	1465.84	2	733.926	0.000881	29.924	16624	2	2	8	first_cycle:6615;last_cycle:6615;first_scan:12517;last_scan:12517;first_time:29.924;last_time:29.924;raw_file_identifier:HF2_025222;	0	Acetyl (K5) = 1.0,Acetyl (K9) = 0.0,Propionyl (K13) = 0.0	H4
GKGGKGLGKGGAKR	Propionyl (Any N-term); Acetyl (K5); Propionyl (K9); Acetyl (K13)	Propionyl (Any N-term); Acetyl (K9); Propionyl (K13); Acetyl (K17)	91.73	1465.84	2	733.926	0.000681	28.325	16622	2	2	13	first_cycle:6527;last_cycle:6527;first_scan:11712;last_scan:11712;first_time:28.325;last_time:28.325;raw_file_identifier:HF2_025222;	0.11	Acetyl (K5) = 0.11,Propionyl (K9) = 0.11,Acetyl (K13) = 1.0	H4
GKGGKGLGKGGAKR	Propionyl (Any N-term); Acetyl (K2); Propionyl (K5); Acetyl (K13)	Propionyl (Any N-term); Acetyl (K6); Propionyl (K9); Acetyl (K17)	76.09	1465.84	2	733.926	0.000781	28.106	16623	2	2	12	first_cycle:6519;last_cycle:6519;first_scan:11605;last_scan:11605;first_time:28.106;last_time:28.106;raw_file_identifier:HF2_025222;	0.33	Acetyl (K2) = 0.33,Propionyl (K5) = 0.33,Acetyl (K13) = 1.0	H4
GKGGKGLGKGGAKR	Propionyl (Any N-term); Propionyl (K2); Acetyl (K5); Acetyl (K13)	Propionyl (Any N-term); Propionyl (K6); Acetyl (K9); Acetyl (K17)	77.86	1465.84	2	733.926	0.000781	28.106	16623	1	1	11	first_cycle:6519;last_cycle:6519;first_scan:11605;last_scan:11605;first_time:28.106;last_time:28.106;raw_file_identifier:HF2_025222;	0.49	Propionyl (K2) = 0.67,Acetyl (K5) = 0.49,Acetyl (K13) = 1.0	H4
GKGGKGLGKGGAKR	Propionyl (Any N-term); Acetyl (K5); Propionyl (K9); Propionyl (K13)	Propionyl (Any N-term); Acetyl (K9); Propionyl (K13); Propionyl (K17)	81.21	1479.85	2	740.934	0.000253	32.247	17016	1	1	12	first_cycle:6678;last_cycle:6678;first_scan:13640;last_scan:13640;first_time:32.247;last_time:32.247;raw_file_identifier:HF2_025222;	1	Acetyl (K5) = 1.0,Propionyl (K9) = 1.0,Propionyl (K13) = 1.0	H4
GKGGKGLGKGGAKR	Propionyl (Any N-term); Propionyl (K2); Acetyl (K5); Propionyl (K13)	Propionyl (Any N-term); Propionyl (K6); Acetyl (K9); Propionyl (K17)	33.85	1479.85	2	740.934	0.001053	30.635	17023	5	5	7	first_cycle:6640;last_cycle:6640;first_scan:12871;last_scan:12871;first_time:30.635;last_time:30.635;raw_file_identifier:HF2_025222;	0	Propionyl (K2) = 0.99,Acetyl (K5) = 0.0,Propionyl (K13) = 1.0	H4
GKGGKGLGKGGAKR	Propionyl (Any N-term); Acetyl (K2); Propionyl (K9); Propionyl (K13)	Propionyl (Any N-term); Acetyl (K6); Propionyl (K13); Propionyl (K17)	40.89	1479.85	2	740.934	0.000253	32.247	17016	4	3	9	first_cycle:6678;last_cycle:6678;first_scan:13640;last_scan:13640;first_time:32.247;last_time:32.247;raw_file_identifier:HF2_025222;	0	Acetyl (K2) = 0.0,Propionyl (K9) = 1.0,Propionyl (K13) = 1.0	H4
GKGGKGLGKGGAKR	Propionyl (Any N-term); Propionyl (K2); Acetyl (K9); Propionyl (K13)	Propionyl (Any N-term); Propionyl (K6); Acetyl (K13); Propionyl (K17)	73.95	1479.85	2	740.934	0.001053	30.635	17023	1	1	10	first_cycle:6640;last_cycle:6640;first_scan:12871;last_scan:12871;first_time:30.635;last_time:30.635;raw_file_identifier:HF2_025222;	0.99	Propionyl (K2) = 0.99,Acetyl (K9) = 1.0,Propionyl (K13) = 1.0	H4
GKGGKGLGKGGAKR	Propionyl (Any N-term); Acetyl (K2); Butyryl (K5); Acetyl (K13)	Propionyl (Any N-term); Acetyl (K6); Butyryl (K9); Acetyl (K17)	58.75	1479.85	3	494.292	0.000277	30.756	17018	3	3	8	first_cycle:6643;last_cycle:6643;first_scan:12928;last_scan:12928;first_time:30.756;last_time:30.756;raw_file_identifier:HF2_025222;	0	Acetyl (K2) = 0.0,Butyryl (K5) = 0.0,Acetyl (K13) = 1.0	H4
GKGGKGLGKGGAKR	Propionyl (Any N-term); Acetyl (K5); Butyryl (K9); Acetyl (K13)	Propionyl (Any N-term); Acetyl (K9); Butyryl (K13); Acetyl (K17)	44.84	1479.85	2	740.934	0.000253	32.247	17016	3	2	8	first_cycle:6678;last_cycle:6678;first_scan:13640;last_scan:13640;first_time:32.247;last_time:32.247;raw_file_identifier:HF2_025222;	0	Acetyl (K5) = 1.0,Butyryl (K9) = 0.0,Acetyl (K13) = 0.0	H4
GKGGKGLGKGGAKR	Propionyl (Any N-term); Propionyl (K2); Propionyl (K5); Acetyl (K13)	Propionyl (Any N-term); Propionyl (K6); Propionyl (K9); Acetyl (K17)	111.46	1479.85	3	494.292	0.000277	30.756	17018	1	1	11	first_cycle:6643;last_cycle:6643;first_scan:12928;last_scan:12928;first_time:30.756;last_time:30.756;raw_file_identifier:HF2_025222;	1	Propionyl (K2) = 1.0,Propionyl (K5) = 1.0,Acetyl (K13) = 1.0	H4
GKGGKGLGKGGAKR	Propionyl (Any N-term); Butyryl (K5); Acetyl (K9); Acetyl (K13)	Propionyl (Any N-term); Butyryl (K9); Acetyl (K13); Acetyl (K17)	37.21	1479.85	2	740.934	0.000653	32.421	17021	4	4	8	first_cycle:6682;last_cycle:6682;first_scan:13722;last_scan:13722;first_time:32.421;last_time:32.421;raw_file_identifier:HF2_025222;	0	Butyryl (K5) = 0.0,Acetyl (K9) = 0.0,Acetyl (K13) = 1.0	H4
GKGGKGLGKGGAKR	Propionyl (Any N-term); Propionyl (K5); Propionyl (K9); Acetyl (K13)	Propionyl (Any N-term); Propionyl (K9); Propionyl (K13); Acetyl (K17)	113.15	1479.85	2	740.934	0.000453	30.837	17019	1	1	11	first_cycle:6645;last_cycle:6645;first_scan:12964;last_scan:12964;first_time:30.837;last_time:30.837;raw_file_identifier:HF2_025222;	1	Propionyl (K5) = 1.0,Propionyl (K9) = 1.0,Acetyl (K13) = 1.0	H4
GKGGKGLGKGGAKR	Propionyl (Any N-term); Propionyl (K2); Propionyl (K5); Acetyl (K9)	Propionyl (Any N-term); Propionyl (K6); Propionyl (K9); Acetyl (K13)	73.01	1479.85	3	494.292	0.000277	30.756	17018	2	2	9	first_cycle:6643;last_cycle:6643;first_scan:12928;last_scan:12928;first_time:30.756;last_time:30.756;raw_file_identifier:HF2_025222;	0	Propionyl (K2) = 1.0,Propionyl (K5) = 1.0,Acetyl (K9) = 0.0	H4
GKGGKGLGKGGAKR	Propionyl (Any N-term); Propionyl (K5); Acetyl (K9); Propionyl (K13)	Propionyl (Any N-term); Propionyl (K9); Acetyl (K13); Propionyl (K17)	89.49	1479.85	2	740.933	0.000153	32.033	17015	1	1	11	first_cycle:6673;last_cycle:6673;first_scan:13537;last_scan:13537;first_time:32.033;last_time:32.033;raw_file_identifier:HF2_025222;	1	Propionyl (K5) = 1.0,Acetyl (K9) = 1.0,Propionyl (K13) = 1.0	H4
GKGGKGLGKGGAKR	Propionyl (Any N-term); Propionyl (K2); Propionyl (K9); Acetyl (K13)	Propionyl (Any N-term); Propionyl (K6); Propionyl (K13); Acetyl (K17)	106.36	1479.85	2	740.934	0.000753	31.021	17022	1	1	11	first_cycle:6649;last_cycle:6649;first_scan:13048;last_scan:13048;first_time:31.021;last_time:31.021;raw_file_identifier:HF2_025222;	1	Propionyl (K2) = 1.0,Propionyl (K9) = 1.0,Acetyl (K13) = 1.0	H4
GKGGKGLGKGGAKR	Propionyl (Any N-term); Acetyl (K2); Acetyl (K5); Acetyl (K9); Acetyl (K13)	Propionyl (Any N-term); Acetyl (K6); Acetyl (K9); Acetyl (K13); Acetyl (K17)	101.99	1493.83	2	747.922	-0.000771	33.273	17359	1	1	11	first_cycle:6754;last_cycle:6754;first_scan:14142;last_scan:14142;first_time:33.273;last_time:33.273;raw_file_identifier:HF2_025222;	1	Acetyl (K2) = 1.0,Acetyl (K5) = 1.0,Acetyl (K9) = 1.0,Acetyl (K13) = 1.0	H4
GKGGKGLGKGGAKR	Propionyl (Any N-term); Propionyl (K2); Dimethyl (K5); Acetyl (K9); Acetyl (K13)	Propionyl (Any N-term); Propionyl (K6); Dimethyl (K9); Acetyl (K13); Acetyl (K17)	62.44	1493.87	3	498.964	0.000296	33.35	17369	3	3	12	first_cycle:6757;last_cycle:6757;first_scan:14180;last_scan:14180;first_time:33.350;last_time:33.350;raw_file_identifier:HF2_025222;	0.01	Propionyl (K2) = 1.0,Dimethyl (K5) = 0.01,Acetyl (K9) = 0.01,Acetyl (K13) = 0.04	H4
GKGGKGLGKGGAKR	Propionyl (Any N-term); Propionyl (K2); Butyryl (K9); Acetyl (K13)	Propionyl (Any N-term); Propionyl (K6); Butyryl (K13); Acetyl (K17)	69.84	1493.87	3	498.964	0.000291	33.35	17369	2	2	12	first_cycle:6757;last_cycle:6757;first_scan:14180;last_scan:14180;first_time:33.350;last_time:33.350;raw_file_identifier:HF2_025222;	0.03	Propionyl (K2) = 1.0,Butyryl (K9) = 0.03,Acetyl (K13) = 0.04	H4
GKGGKGLGKGGAKR	Propionyl (Any N-term); Propionyl (K5); Butyryl (K9); Acetyl (K13)	Propionyl (Any N-term); Propionyl (K9); Butyryl (K13); Acetyl (K17)	68.13	1493.87	2	747.942	0.000625	33.137	17371	3	2	9	first_cycle:6739;last_cycle:6739;first_scan:14073;last_scan:14073;first_time:33.137;last_time:33.137;raw_file_identifier:HF2_025222;	0	Propionyl (K5) = 1.0,Butyryl (K9) = 0.0,Acetyl (K13) = 0.0	H4
GKGGKGLGKGGAKR	Propionyl (Any N-term); Propionyl (K2); Propionyl (K5); Propionyl (K13)	Propionyl (Any N-term); Propionyl (K6); Propionyl (K9); Propionyl (K17)	121.15	1493.87	3	498.963	-9e-06	33.007	17365	1	1	11	first_cycle:6722;last_cycle:6722;first_scan:14007;last_scan:14007;first_time:33.007;last_time:33.007;raw_file_identifier:HF2_025222;	1	Propionyl (K2) = 1.0,Propionyl (K5) = 1.0,Propionyl (K13) = 1.0	H4
GKGGKGLGKGGAKR	Propionyl (Any N-term); Butyryl (K2); Acetyl (K5); Propionyl (K9)	Propionyl (Any N-term); Butyryl (K6); Acetyl (K9); Propionyl (K13)	47.08	1493.87	3	498.964	0.000791	35.226	17373	4	3	10	first_cycle:6924;last_cycle:6924;first_scan:15101;last_scan:15101;first_time:35.226;last_time:35.226;raw_file_identifier:HF2_025222;	0	Butyryl (K2) = 0.0,Acetyl (K5) = 0.0,Propionyl (K9) = 1.0	H4
GKGGKGLGKGGAKR	Propionyl (Any N-term); Propionyl (K2); Propionyl (K5); Propionyl (K9)	Propionyl (Any N-term); Propionyl (K6); Propionyl (K9); Propionyl (K13)	93.77	1493.87	2	747.942	0.001125	35.202	17372	1	1	12	first_cycle:6920;last_cycle:6920;first_scan:15091;last_scan:15091;first_time:35.202;last_time:35.202;raw_file_identifier:HF2_025222;	0.67	Propionyl (K2) = 1.0,Propionyl (K5) = 1.0,Propionyl (K9) = 0.67	H4
GKGGKGLGKGGAKR	Propionyl (Any N-term); Butyryl (K5); Acetyl (K9); Propionyl (K13)	Propionyl (Any N-term); Butyryl (K9); Acetyl (K13); Propionyl (K17)	42.06	1493.87	2	747.942	0.000625	33.137	17371	5	4	9	first_cycle:6739;last_cycle:6739;first_scan:14073;last_scan:14073;first_time:33.137;last_time:33.137;raw_file_identifier:HF2_025222;	0	Butyryl (K5) = 0.0,Acetyl (K9) = 0.0,Propionyl (K13) = 1.0	H4
GKGGKGLGKGGAKR	Propionyl (Any N-term); Propionyl (K2); Butyryl (K5); Acetyl (K9)	Propionyl (Any N-term); Propionyl (K6); Butyryl (K9); Acetyl (K13)	28.94	1493.87	3	498.964	0.000791	35.226	17373	6	5	7	first_cycle:6924;last_cycle:6924;first_scan:15101;last_scan:15101;first_time:35.226;last_time:35.226;raw_file_identifier:HF2_025222;	0	Propionyl (K2) = 1.0,Butyryl (K5) = 0.0,Acetyl (K9) = 0.0	H4
GKGGKGLGKGGAKR	Propionyl (Any N-term); Propionyl (K5); Propionyl (K9); Propionyl (K13)	Propionyl (Any N-term); Propionyl (K9); Propionyl (K13); Propionyl (K17)	102.34	1493.87	2	747.942	0.000625	33.137	17371	1	1	13	first_cycle:6739;last_cycle:6739;first_scan:14073;last_scan:14073;first_time:33.137;last_time:33.137;raw_file_identifier:HF2_025222;	1	Propionyl (K5) = 1.0,Propionyl (K9) = 1.0,Propionyl (K13) = 1.0	H4
GKGGKGLGKGGAKR	Propionyl (Any N-term); Acetyl (K5); Butyryl (K9); Propionyl (K13)	Propionyl (Any N-term); Acetyl (K9); Butyryl (K13); Propionyl (K17)	40.9	1493.87	2	747.942	0.000625	33.137	17371	6	5	9	first_cycle:6739;last_cycle:6739;first_scan:14073;last_scan:14073;first_time:33.137;last_time:33.137;raw_file_identifier:HF2_025222;	0	Acetyl (K5) = 0.0,Butyryl (K9) = 0.0,Propionyl (K13) = 1.0	H4
GKGGKGLGKGGAKR	Propionyl (Any N-term); Propionyl (K2); Acetyl (K5); Butyryl (K9)	Propionyl (Any N-term); Propionyl (K6); Acetyl (K9); Butyryl (K13)	36.42	1493.87	2	747.942	0.001125	35.202	17372	6	5	9	first_cycle:6920;last_cycle:6920;first_scan:15091;last_scan:15091;first_time:35.202;last_time:35.202;raw_file_identifier:HF2_025222;	0	Propionyl (K2) = 1.0,Acetyl (K5) = 0.0,Butyryl (K9) = 0.0	H4
GKGGKGLGKGGAKR	Propionyl (Any N-term); Acetyl (K2); Butyryl (K5); Propionyl (K13)	Propionyl (Any N-term); Acetyl (K6); Butyryl (K9); Propionyl (K17)	53.13	1493.87	3	498.963	-9e-06	33.007	17365	3	3	8	first_cycle:6722;last_cycle:6722;first_scan:14007;last_scan:14007;first_time:33.007;last_time:33.007;raw_file_identifier:HF2_025222;	0	Acetyl (K2) = 0.0,Butyryl (K5) = 0.0,Propionyl (K13) = 1.0	H4
GKGGKGLGKGGAKR	Propionyl (Any N-term); Propionyl (K2); Propionyl (K9); Propionyl (K13)	Propionyl (Any N-term); Propionyl (K6); Propionyl (K13); Propionyl (K17)	84.25	1493.87	3	498.964	0.000291	33.35	17369	1	1	12	first_cycle:6757;last_cycle:6757;first_scan:14180;last_scan:14180;first_time:33.350;last_time:33.350;raw_file_identifier:HF2_025222;	0.96	Propionyl (K2) = 1.0,Propionyl (K9) = 0.96,Propionyl (K13) = 0.96	H4
GKGGKGLGKGGAKR	Propionyl (Any N-term); Lactyl_DP (K5); Propionyl (K9); Acetyl (K13)	Propionyl (Any N-term); Lactyl_DP (K9); Propionyl (K13); Acetyl (K17)	28.81	1495.85	2	748.931	0.000194	39.136	17430	1	1	9	first_cycle:7147;last_cycle:7147;first_scan:16995;last_scan:16995;first_time:39.136;last_time:39.136;raw_file_identifier:HF2_025222;	0.87	Lactyl_DP (K5) = 0.92,Propionyl (K9) = 0.9,Acetyl (K13) = 0.92	H4
GVLKVFLENVIR	Propionyl (Any N-term); Propionyl (K4)	Propionyl (Any N-term); Propionyl (K60)	90.62	1497.89	2	749.95	-0.003121	75.907	17489	1	1	10	first_cycle:8538;last_cycle:8538;first_scan:34504;last_scan:34504;first_time:75.907;last_time:75.907;raw_file_identifier:HF2_025222;	1	Propionyl (K4) = 1.0	H4
GKGGKGLGKGGAKR	Propionyl (Any N-term); Propionyl (K2); Acetyl (K5); Acetyl (K9); Acetyl (K13)	Propionyl (Any N-term); Propionyl (K6); Acetyl (K9); Acetyl (K13); Acetyl (K17)	92.18	1507.85	2	754.931	0.000201	36.051	17738	1	1	12	first_cycle:7000;last_cycle:7000;first_scan:15509;last_scan:15509;first_time:36.051;last_time:36.051;raw_file_identifier:HF2_025222;	1	Propionyl (K2) = 1.0,Acetyl (K5) = 1.0,Acetyl (K9) = 1.0,Acetyl (K13) = 1.0	H4
GKGGKGLGKGGAKR	Propionyl (Any N-term); Acetyl (K2); Propionyl (K5); Acetyl (K9); Acetyl (K13)	Propionyl (Any N-term); Acetyl (K6); Propionyl (K9); Acetyl (K13); Acetyl (K17)	82.92	1507.85	2	754.93	-0.000499	35.906	17735	1	1	12	first_cycle:6983;last_cycle:6983;first_scan:15435;last_scan:15435;first_time:35.906;last_time:35.906;raw_file_identifier:HF2_025222;	1	Acetyl (K2) = 1.0,Propionyl (K5) = 1.0,Acetyl (K9) = 1.0,Acetyl (K13) = 1.0	H4
GKGGKGLGKGGAKR	Propionyl (Any N-term); Acetyl (K2); Acetyl (K5); Propionyl (K9); Acetyl (K13)	Propionyl (Any N-term); Acetyl (K6); Acetyl (K9); Propionyl (K13); Acetyl (K17)	97.45	1507.85	2	754.931	0.000201	36.223	17737	1	1	11	first_cycle:7021;last_cycle:7021;first_scan:15598;last_scan:15598;first_time:36.223;last_time:36.223;raw_file_identifier:HF2_025222;	1	Acetyl (K2) = 1.0,Acetyl (K5) = 1.0,Propionyl (K9) = 1.0,Acetyl (K13) = 1.0	H4
GKGGKGLGKGGAKR	Propionyl (Any N-term); Acetyl (K2); Acetyl (K5); Acetyl (K9); Propionyl (K13)	Propionyl (Any N-term); Acetyl (K6); Acetyl (K9); Acetyl (K13); Propionyl (K17)	87.05	1507.85	2	754.932	0.000701	35.654	17742	1	1	11	first_cycle:6961;last_cycle:6961;first_scan:15310;last_scan:15310;first_time:35.654;last_time:35.654;raw_file_identifier:HF2_025222;	1	Acetyl (K2) = 1.0,Acetyl (K5) = 1.0,Acetyl (K9) = 1.0,Propionyl (K13) = 1.0	H4
GVLKVFLENVIR	Propionyl (Any N-term); Lactyl_DP (K4)	Propionyl (Any N-term); Lactyl_DP (K60)	32.86	1513.89	2	757.951	0.000519	75.669	17917	1	1	8	first_cycle:8502;last_cycle:8502;first_scan:34389;last_scan:34389;first_time:75.669;last_time:75.669;raw_file_identifier:HF2_025222;	1	Lactyl_DP (K4) = 1.0	H4
GKGGKGLGKGGAKR	Propionyl (Any N-term); Acetyl (K2); Propionyl (K5); Propionyl (K9); Acetyl (K13)	Propionyl (Any N-term); Acetyl (K6); Propionyl (K9); Propionyl (K13); Acetyl (K17)	74.7	1521.86	2	761.939	0.000373	39.112	18129	2	2	12	first_cycle:7147;last_cycle:7147;first_scan:16983;last_scan:16983;first_time:39.112;last_time:39.112;raw_file_identifier:HF2_025222;	0.28	Acetyl (K2) = 0.28,Propionyl (K5) = 0.28,Propionyl (K9) = 1.0,Acetyl (K13) = 1.0	H4
GKGGKGLGKGGAKR	Propionyl (Any N-term); Acetyl (K2); Butyryl (K5); Acetyl (K9); Acetyl (K13)	Propionyl (Any N-term); Acetyl (K6); Butyryl (K9); Acetyl (K13); Acetyl (K17)	63.09	1521.86	2	761.94	0.001274	38.921	18133	2	2	11	first_cycle:7142;last_cycle:7142;first_scan:16892;last_scan:16892;first_time:38.921;last_time:38.921;raw_file_identifier:HF2_025222;	0.01	Acetyl (K2) = 0.01,Butyryl (K5) = 0.01,Acetyl (K9) = 1.0,Acetyl (K13) = 1.0	H4
GKGGKGLGKGGAKR	Propionyl (Any N-term); Propionyl (K2); Propionyl (K5); Acetyl (K9); Acetyl (K13)	Propionyl (Any N-term); Propionyl (K6); Propionyl (K9); Acetyl (K13); Acetyl (K17)	83.83	1521.86	2	761.94	0.001274	38.921	18133	1	1	12	first_cycle:7142;last_cycle:7142;first_scan:16892;last_scan:16892;first_time:38.921;last_time:38.921;raw_file_identifier:HF2_025222;	0.99	Propionyl (K2) = 0.99,Propionyl (K5) = 0.99,Acetyl (K9) = 1.0,Acetyl (K13) = 1.0	H4
GKGGKGLGKGGAKR	Propionyl (Any N-term); Butyryl (K2); Acetyl (K5); Acetyl (K9); Acetyl (K13)	Propionyl (Any N-term); Butyryl (K6); Acetyl (K9); Acetyl (K13); Acetyl (K17)	39.66	1521.86	2	761.94	0.001274	38.921	18133	5	5	9	first_cycle:7142;last_cycle:7142;first_scan:16892;last_scan:16892;first_time:38.921;last_time:38.921;raw_file_identifier:HF2_025222;	0	Butyryl (K2) = 0.0,Acetyl (K5) = 0.0,Acetyl (K9) = 1.0,Acetyl (K13) = 1.0	H4
GKGGKGLGKGGAKR	Propionyl (Any N-term); Acetyl (K2); Acetyl (K5); Butyryl (K9); Acetyl (K13)	Propionyl (Any N-term); Acetyl (K6); Acetyl (K9); Butyryl (K13); Acetyl (K17)	40.11	1521.86	2	761.94	0.001274	38.921	18133	4	4	11	first_cycle:7142;last_cycle:7142;first_scan:16892;last_scan:16892;first_time:38.921;last_time:38.921;raw_file_identifier:HF2_025222;	0	Acetyl (K2) = 0.01,Acetyl (K5) = 0.0,Butyryl (K9) = 0.0,Acetyl (K13) = 1.0	H4
GKGGKGLGKGGAKR	Propionyl (Any N-term); Acetyl (K2); Propionyl (K5); Acetyl (K9); Propionyl (K13)	Propionyl (Any N-term); Acetyl (K6); Propionyl (K9); Acetyl (K13); Propionyl (K17)	94.6	1521.86	2	761.938	-0.000226	38.548	18121	1	1	12	first_cycle:7133;last_cycle:7133;first_scan:16716;last_scan:16716;first_time:38.548;last_time:38.548;raw_file_identifier:HF2_025222;	1	Acetyl (K2) = 1.0,Propionyl (K5) = 1.0,Acetyl (K9) = 1.0,Propionyl (K13) = 1.0	H4
GKGGKGLGKGGAKR	Propionyl (Any N-term); Acetyl (K2); Acetyl (K5); Propionyl (K9); Propionyl (K13)	Propionyl (Any N-term); Acetyl (K6); Acetyl (K9); Propionyl (K13); Propionyl (K17)	87.1	1521.86	2	761.939	0.000574	38.74	18130	1	1	12	first_cycle:7138;last_cycle:7138;first_scan:16806;last_scan:16806;first_time:38.740;last_time:38.740;raw_file_identifier:HF2_025222;	0.5	Acetyl (K2) = 0.81,Acetyl (K5) = 0.69,Propionyl (K9) = 0.5,Propionyl (K13) = 1.0	H4
GKGGKGLGKGGAKR	Propionyl (Any N-term); Propionyl (K2); Acetyl (K5); Acetyl (K9); Propionyl (K13)	Propionyl (Any N-term); Propionyl (K6); Acetyl (K9); Acetyl (K13); Propionyl (K17)	82.81	1521.86	2	761.939	0.000574	38.74	18130	3	3	12	first_cycle:7138;last_cycle:7138;first_scan:16806;last_scan:16806;first_time:38.740;last_time:38.740;raw_file_identifier:HF2_025222;	0.19	Propionyl (K2) = 0.19,Acetyl (K5) = 0.69,Acetyl (K9) = 0.5,Propionyl (K13) = 1.0	H4
GKGGKGLGKGGAKR	Propionyl (Any N-term); Propionyl (K2); Acetyl (K5); Propionyl (K9); Acetyl (K13)	Propionyl (Any N-term); Propionyl (K6); Acetyl (K9); Propionyl (K13); Acetyl (K17)	85.46	1521.86	2	761.939	7.3e-05	39.286	18124	1	1	11	first_cycle:7151;last_cycle:7151;first_scan:17067;last_scan:17067;first_time:39.286;last_time:39.286;raw_file_identifier:HF2_025222;	0.79	Propionyl (K2) = 0.99,Acetyl (K5) = 0.79,Propionyl (K9) = 0.8,Acetyl (K13) = 1.0	H4
GKGGKGLGKGGAKR	Propionyl (Any N-term); Propionyl (K2); Acetyl (K5); Butyryl (K9); Acetyl (K13)	Propionyl (Any N-term); Propionyl (K6); Acetyl (K9); Butyryl (K13); Acetyl (K17)	58.43	1535.88	2	768.947	0.000246	42.407	18510	3	3	10	first_cycle:7265;last_cycle:7265;first_scan:18578;last_scan:18578;first_time:42.407;last_time:42.407;raw_file_identifier:HF2_025222;	0	Propionyl (K2) = 1.0,Acetyl (K5) = 0.0,Butyryl (K9) = 0.0,Acetyl (K13) = 1.0	H4
GKGGKGLGKGGAKR	Propionyl (Any N-term); Propionyl (K2); Acetyl (K5); Propionyl (K9); Propionyl (K13)	Propionyl (Any N-term); Propionyl (K6); Acetyl (K9); Propionyl (K13); Propionyl (K17)	87.11	1535.88	2	768.947	0.000745	41.499	18519	1	1	12	first_cycle:7207;last_cycle:7207;first_scan:18115;last_scan:18115;first_time:41.499;last_time:41.499;raw_file_identifier:HF2_025222;	1	Propionyl (K2) = 1.0,Acetyl (K5) = 1.0,Propionyl (K9) = 1.0,Propionyl (K13) = 1.0	H4
GKGGKGLGKGGAKR	Propionyl (Any N-term); Acetyl (K2); Butyryl (K5); Propionyl (K9); Acetyl (K13)	Propionyl (Any N-term); Acetyl (K6); Butyryl (K9); Propionyl (K13); Acetyl (K17)	55.59	1535.88	3	512.967	0.000172	41.859	18512	2	2	9	first_cycle:7220;last_cycle:7220;first_scan:18297;last_scan:18297;first_time:41.859;last_time:41.859;raw_file_identifier:HF2_025222;	0.22	Acetyl (K2) = 0.22,Butyryl (K5) = 0.22,Propionyl (K9) = 1.0,Acetyl (K13) = 1.0	H4
GKGGKGLGKGGAKR	Propionyl (Any N-term); Acetyl (K2); Propionyl (K5); Propionyl (K9); Propionyl (K13)	Propionyl (Any N-term); Acetyl (K6); Propionyl (K9); Propionyl (K13); Propionyl (K17)	55.51	1535.88	3	512.967	0.000172	41.5	18511	2	2	9	first_cycle:7207;last_cycle:7207;first_scan:18117;last_scan:18117;first_time:41.500;last_time:41.500;raw_file_identifier:HF2_025222;	0.03	Acetyl (K2) = 0.03,Propionyl (K5) = 0.03,Propionyl (K9) = 1.0,Propionyl (K13) = 1.0	H4
GKGGKGLGKGGAKR	Propionyl (Any N-term); Butyryl (K2); Acetyl (K5); Acetyl (K9); Propionyl (K13)	Propionyl (Any N-term); Butyryl (K6); Acetyl (K9); Acetyl (K13); Propionyl (K17)	56.58	1535.88	3	512.967	0.000272	41.289	18514	3	2	9	first_cycle:7202;last_cycle:7202;first_scan:18015;last_scan:18015;first_time:41.289;last_time:41.289;raw_file_identifier:HF2_025222;	0.16	Butyryl (K2) = 0.16,Acetyl (K5) = 0.16,Acetyl (K9) = 1.0,Propionyl (K13) = 1.0	H4
GKGGKGLGKGGAKR	Propionyl (Any N-term); Propionyl (K2); Propionyl (K5); Acetyl (K9); Propionyl (K13)	Propionyl (Any N-term); Propionyl (K6); Propionyl (K9); Acetyl (K13); Propionyl (K17)	83.44	1535.88	2	768.947	0.000445	41.287	18515	1	1	10	first_cycle:7202;last_cycle:7202;first_scan:18013;last_scan:18013;first_time:41.287;last_time:41.287;raw_file_identifier:HF2_025222;	1	Propionyl (K2) = 1.0,Propionyl (K5) = 1.0,Acetyl (K9) = 1.0,Propionyl (K13) = 1.0	H4
GKGGKGLGKGGAKR	Propionyl (Any N-term); Propionyl (K2); Butyryl (K5); Acetyl (K9); Acetyl (K13)	Propionyl (Any N-term); Propionyl (K6); Butyryl (K9); Acetyl (K13); Acetyl (K17)	38.92	1535.88	2	768.947	0.000646	41.846	18516	6	5	8	first_cycle:7219;last_cycle:7219;first_scan:18289;last_scan:18289;first_time:41.846;last_time:41.846;raw_file_identifier:HF2_025222;	0	Propionyl (K2) = 1.0,Butyryl (K5) = 0.0,Acetyl (K9) = 0.0,Acetyl (K13) = 1.0	H4
GKGGKGLGKGGAKR	Propionyl (Any N-term); Propionyl (K2); Propionyl (K5); Propionyl (K9); Acetyl (K13)	Propionyl (Any N-term); Propionyl (K6); Propionyl (K9); Propionyl (K13); Acetyl (K17)	98	1535.88	2	768.947	0.000646	41.846	18516	1	1	10	first_cycle:7219;last_cycle:7219;first_scan:18289;last_scan:18289;first_time:41.846;last_time:41.846;raw_file_identifier:HF2_025222;	1	Propionyl (K2) = 1.0,Propionyl (K5) = 1.0,Propionyl (K9) = 1.0,Acetyl (K13) = 1.0	H4
GKGGKGLGKGGAKR	Propionyl (Any N-term); Butyryl (K2); Acetyl (K5); Propionyl (K9); Acetyl (K13)	Propionyl (Any N-term); Butyryl (K6); Acetyl (K9); Propionyl (K13); Acetyl (K17)	40.82	1535.88	3	512.966	-0.000328	42.416	18503	3	3	9	first_cycle:7265;last_cycle:7265;first_scan:18582;last_scan:18582;first_time:42.416;last_time:42.416;raw_file_identifier:HF2_025222;	0.15	Butyryl (K2) = 0.15,Acetyl (K5) = 0.15,Propionyl (K9) = 1.0,Acetyl (K13) = 1.0	H4
GKGGKGLGKGGAKR	Propionyl (Any N-term); Propionyl (K2); Lactyl_DP (K5); Acetyl (K9); Acetyl (K13)	Propionyl (Any N-term); Propionyl (K6); Lactyl_DP (K9); Acetyl (K13); Acetyl (K17)	29.2	1537.86	2	769.936	-0.000486	36.533	18543	1	1	7	first_cycle:7032;last_cycle:7032;first_scan:15747;last_scan:15747;first_time:36.533;last_time:36.533;raw_file_identifier:HF2_025222;	0.39	Propionyl (K2) = 0.44,Lactyl_DP (K5) = 0.67,Acetyl (K9) = 0.4,Acetyl (K13) = 0.99	H4
GKGGKGLGKGGAKR	Propionyl (Any N-term); Lactyl_DP (K2); Acetyl (K5); Propionyl (K9); Acetyl (K13)	Propionyl (Any N-term); Lactyl_DP (K6); Acetyl (K9); Propionyl (K13); Acetyl (K17)	27.71	1537.86	2	769.936	-0.000486	36.533	18543	3	2	7	first_cycle:7032;last_cycle:7032;first_scan:15747;last_scan:15747;first_time:36.533;last_time:36.533;raw_file_identifier:HF2_025222;	0.28	Lactyl_DP (K2) = 0.28,Acetyl (K5) = 0.33,Propionyl (K9) = 0.55,Acetyl (K13) = 0.99	H4
GKGGKGLGKGGAKR	Propionyl (Any N-term); Acetyl (K2); Butyryl (K5); Propionyl (K9); Propionyl (K13)	Propionyl (Any N-term); Acetyl (K6); Butyryl (K9); Propionyl (K13); Propionyl (K17)	58.95	1549.89	3	517.639	8.7e-05	44.253	18774	2	2	9	first_cycle:7363;last_cycle:7363;first_scan:19485;last_scan:19485;first_time:44.253;last_time:44.253;raw_file_identifier:HF2_025222;	0.22	Acetyl (K2) = 0.22,Butyryl (K5) = 0.22,Propionyl (K9) = 1.0,Propionyl (K13) = 1.0	H4
GKGGKGLGKGGAKR	Propionyl (Any N-term); Propionyl (K2); Butyryl (K5); Acetyl (K9); Propionyl (K13)	Propionyl (Any N-term); Propionyl (K6); Butyryl (K9); Acetyl (K13); Propionyl (K17)	57.37	1549.89	2	775.955	0.000918	45.636	18788	4	3	10	first_cycle:7432;last_cycle:7432;first_scan:20159;last_scan:20159;first_time:45.636;last_time:45.636;raw_file_identifier:HF2_025222;	0	Propionyl (K2) = 1.0,Butyryl (K5) = 0.0,Acetyl (K9) = 0.0,Propionyl (K13) = 1.0	H4
GKGGKGLGKGGAKR	Propionyl (Any N-term); Propionyl (K2); Propionyl (K5); Butyryl (K9); Acetyl (K13)	Propionyl (Any N-term); Propionyl (K6); Propionyl (K9); Butyryl (K13); Acetyl (K17)	60.26	1549.89	2	775.955	0.000718	44.004	18786	2	2	8	first_cycle:7336;last_cycle:7336;first_scan:19353;last_scan:19353;first_time:44.004;last_time:44.004;raw_file_identifier:HF2_025222;	0	Propionyl (K2) = 1.0,Propionyl (K5) = 1.0,Butyryl (K9) = 0.0,Acetyl (K13) = 0.0	H4
GKGGKGLGKGGAKR	Propionyl (Any N-term); Butyryl (K2); Acetyl (K5); Propionyl (K9); Propionyl (K13)	Propionyl (Any N-term); Butyryl (K6); Acetyl (K9); Propionyl (K13); Propionyl (K17)	56.22	1549.89	2	775.955	0.000918	45.636	18788	5	4	10	first_cycle:7432;last_cycle:7432;first_scan:20159;last_scan:20159;first_time:45.636;last_time:45.636;raw_file_identifier:HF2_025222;	0	Butyryl (K2) = 0.0,Acetyl (K5) = 0.0,Propionyl (K9) = 1.0,Propionyl (K13) = 1.0	H4
GKGGKGLGKGGAKR	Propionyl (Any N-term); Propionyl (K2); Propionyl (K5); Propionyl (K9); Propionyl (K13)	Propionyl (Any N-term); Propionyl (K6); Propionyl (K9); Propionyl (K13); Propionyl (K17)	93.25	1549.89	2	775.956	0.001618	44.567	18794	1	1	12	first_cycle:7372;last_cycle:7372;first_scan:19632;last_scan:19632;first_time:44.567;last_time:44.567;raw_file_identifier:HF2_025222;	1	Propionyl (K2) = 1.0,Propionyl (K5) = 1.0,Propionyl (K9) = 1.0,Propionyl (K13) = 1.0	H4
GKGGKGLGKGGAKR	Propionyl (Any N-term); Propionyl (K2); Propionyl (K5); Acetyl (K9); Butyryl (K13)	Propionyl (Any N-term); Propionyl (K6); Propionyl (K9); Acetyl (K13); Butyryl (K17)	57.8	1549.89	2	775.955	0.000718	44.004	18786	3	3	8	first_cycle:7336;last_cycle:7336;first_scan:19353;last_scan:19353;first_time:44.004;last_time:44.004;raw_file_identifier:HF2_025222;	0	Propionyl (K2) = 1.0,Propionyl (K5) = 1.0,Acetyl (K9) = 0.0,Butyryl (K13) = 0.0	H4
GKGGKGLGKGGAKR	Propionyl (Any N-term); Propionyl (K2); Acetyl (K5); Butyryl (K9); Propionyl (K13)	Propionyl (Any N-term); Propionyl (K6); Acetyl (K9); Butyryl (K13); Propionyl (K17)	36.3	1549.89	2	775.955	0.000218	43.895	18775	6	4	8	first_cycle:7329;last_cycle:7329;first_scan:19295;last_scan:19295;first_time:43.895;last_time:43.895;raw_file_identifier:HF2_025222;	0	Propionyl (K2) = 1.0,Acetyl (K5) = 0.0,Butyryl (K9) = 0.0,Propionyl (K13) = 1.0	H4
GKGGKGLGKGGAKR	Propionyl (Any N-term); Propionyl (K2); Lactyl_DP (K5); Propionyl (K9); Acetyl (K13)	Propionyl (Any N-term); Propionyl (K6); Lactyl_DP (K9); Propionyl (K13); Acetyl (K17)	92.89	1551.87	2	776.944	-0.000114	39.067	18835	1	1	12	first_cycle:7146;last_cycle:7146;first_scan:16962;last_scan:16962;first_time:39.067;last_time:39.067;raw_file_identifier:HF2_025222;	1	Propionyl (K2) = 1.0,Lactyl_DP (K5) = 1.0,Propionyl (K9) = 1.0,Acetyl (K13) = 1.0	H4
GKGGKGLGKGGAKR	Propionyl (Any N-term); Propionyl (K2); Propionyl (K5); Lactyl_DP (K9); Acetyl (K13)	Propionyl (Any N-term); Propionyl (K6); Propionyl (K9); Lactyl_DP (K13); Acetyl (K17)	90.66	1551.87	2	776.945	0.001486	37.563	18848	1	1	10	first_cycle:7111;last_cycle:7111;first_scan:16258;last_scan:16258;first_time:37.563;last_time:37.563;raw_file_identifier:HF2_025222;	1	Propionyl (K2) = 1.0,Propionyl (K5) = 1.0,Lactyl_DP (K9) = 1.0,Acetyl (K13) = 1.0	H4
GKGGKGLGKGGAKR	Propionyl (Any N-term); Acetyl (K2); Butyryl (K5); Lactyl_DP (K9); Acetyl (K13)	Propionyl (Any N-term); Acetyl (K6); Butyryl (K9); Lactyl_DP (K13); Acetyl (K17)	41.75	1551.87	2	776.945	0.001486	37.563	18848	3	3	9	first_cycle:7111;last_cycle:7111;first_scan:16258;last_scan:16258;first_time:37.563;last_time:37.563;raw_file_identifier:HF2_025222;	0	Acetyl (K2) = 0.0,Butyryl (K5) = 0.0,Lactyl_DP (K9) = 1.0,Acetyl (K13) = 1.0	H4
GKGGKGLGKGGAKR	Propionyl (Any N-term); Propionyl (K2); Lactyl_DP (K5); Acetyl (K9); Propionyl (K13)	Propionyl (Any N-term); Propionyl (K6); Lactyl_DP (K9); Acetyl (K13); Propionyl (K17)	57.63	1551.87	2	776.944	0.000286	38.498	18840	2	2	8	first_cycle:7132;last_cycle:7132;first_scan:16695;last_scan:16695;first_time:38.498;last_time:38.498;raw_file_identifier:HF2_025222;	0	Propionyl (K2) = 1.0,Lactyl_DP (K5) = 1.0,Acetyl (K9) = 0.0,Propionyl (K13) = 0.0	H4
GKGGKGLGKGGAKR	Propionyl (Any N-term); Butyryl (K2); Acetyl (K5); Lactyl_DP (K9); Acetyl (K13)	Propionyl (Any N-term); Butyryl (K6); Acetyl (K9); Lactyl_DP (K13); Acetyl (K17)	35.56	1551.87	2	776.945	0.001186	38.885	18845	5	5	9	first_cycle:7141;last_cycle:7141;first_scan:16875;last_scan:16875;first_time:38.885;last_time:38.885;raw_file_identifier:HF2_025222;	0	Butyryl (K2) = 0.0,Acetyl (K5) = 0.0,Lactyl_DP (K9) = 1.0,Acetyl (K13) = 1.0	H4
GKGGKGLGKGGAKR	Propionyl (Any N-term); Lactyl_DP (K2); Propionyl (K5); Propionyl (K9); Acetyl (K13)	Propionyl (Any N-term); Lactyl_DP (K6); Propionyl (K9); Propionyl (K13); Acetyl (K17)	87.4	1551.87	2	776.944	0.000586	39.77	18841	1	1	10	first_cycle:7162;last_cycle:7162;first_scan:17290;last_scan:17290;first_time:39.770;last_time:39.770;raw_file_identifier:HF2_025222;	0.98	Lactyl_DP (K2) = 1.0,Propionyl (K5) = 1.0,Propionyl (K9) = 0.98,Acetyl (K13) = 0.98	H4
GKGGKGLGKGGAKR	Propionyl (Any N-term); Lactyl_DP (K2); Propionyl (K5); Acetyl (K9); Propionyl (K13)	Propionyl (Any N-term); Lactyl_DP (K6); Propionyl (K9); Acetyl (K13); Propionyl (K17)	71.29	1551.87	2	776.944	0.000586	39.77	18841	2	2	9	first_cycle:7162;last_cycle:7162;first_scan:17290;last_scan:17290;first_time:39.770;last_time:39.770;raw_file_identifier:HF2_025222;	0.02	Lactyl_DP (K2) = 1.0,Propionyl (K5) = 1.0,Acetyl (K9) = 0.02,Propionyl (K13) = 0.02	H4
GKGGKGLGKGGAKR	Propionyl (Any N-term); Propionyl (K2); Propionyl (K5); Acetyl (K9); Lactyl_DP (K13)	Propionyl (Any N-term); Propionyl (K6); Propionyl (K9); Acetyl (K13); Lactyl_DP (K17)	62.22	1551.87	2	776.945	0.001486	37.563	18848	2	2	8	first_cycle:7111;last_cycle:7111;first_scan:16258;last_scan:16258;first_time:37.563;last_time:37.563;raw_file_identifier:HF2_025222;	0	Propionyl (K2) = 1.0,Propionyl (K5) = 1.0,Acetyl (K9) = 0.0,Lactyl_DP (K13) = 0.0	H4
GKGGKGLGKGGAKR	Propionyl (Any N-term); Propionyl (K2); Acetyl (K5); Lactyl_DP (K9); Propionyl (K13)	Propionyl (Any N-term); Propionyl (K6); Acetyl (K9); Lactyl_DP (K13); Propionyl (K17)	32.2	1551.87	2	776.944	0.000286	38.498	18840	5	5	7	first_cycle:7132;last_cycle:7132;first_scan:16695;last_scan:16695;first_time:38.498;last_time:38.498;raw_file_identifier:HF2_025222;	0	Propionyl (K2) = 1.0,Acetyl (K5) = 0.0,Lactyl_DP (K9) = 0.0,Propionyl (K13) = 0.0	H4
GKGGKGLGKGGAKR	Propionyl (Any N-term); Lactyl_DP (K2); Acetyl (K5); Butyryl (K9); Acetyl (K13)	Propionyl (Any N-term); Lactyl_DP (K6); Acetyl (K9); Butyryl (K13); Acetyl (K17)	54.56	1551.87	2	776.944	0.000186	39.256	18838	4	4	11	first_cycle:7150;last_cycle:7150;first_scan:17052;last_scan:17052;first_time:39.256;last_time:39.256;raw_file_identifier:HF2_025222;	0	Lactyl_DP (K2) = 0.03,Acetyl (K5) = 0.0,Butyryl (K9) = 0.0,Acetyl (K13) = 1.0	H4
GKGGKGLGKGGAKR	Propionyl (Any N-term); Propionyl (K2); Butyryl (K5); Propionyl (K9); Propionyl (K13)	Propionyl (Any N-term); Propionyl (K6); Butyryl (K9); Propionyl (K13); Propionyl (K17)	44.2	1563.91	2	782.963	0.00049	47.802	19056	3	3	10	first_cycle:7490;last_cycle:7490;first_scan:21187;last_scan:21187;first_time:47.802;last_time:47.802;raw_file_identifier:HF2_025222;	0.02	Propionyl (K2) = 0.02,Butyryl (K5) = 0.02,Propionyl (K9) = 0.97,Propionyl (K13) = 1.0	H4
GKGGKGLGKGGAKR	Propionyl (Any N-term); Butyryl (K2); Propionyl (K5); Butyryl (K9); Acetyl (K13)	Propionyl (Any N-term); Butyryl (K6); Propionyl (K9); Butyryl (K13); Acetyl (K17)	32.5	1563.91	2	782.963	0.00049	47.802	19056	5	4	7	first_cycle:7490;last_cycle:7490;first_scan:21187;last_scan:21187;first_time:47.802;last_time:47.802;raw_file_identifier:HF2_025222;	0	Butyryl (K2) = 0.98,Propionyl (K5) = 0.96,Butyryl (K9) = 0.03,Acetyl (K13) = 0.0	H4
GKGGKGLGKGGAKR	Propionyl (Any N-term); Butyryl (K2); Acetyl (K5); Butyryl (K9); Propionyl (K13)	Propionyl (Any N-term); Butyryl (K6); Acetyl (K9); Butyryl (K13); Propionyl (K17)	45.96	1563.91	2	782.963	0.00049	47.802	19056	2	2	10	first_cycle:7490;last_cycle:7490;first_scan:21187;last_scan:21187;first_time:47.802;last_time:47.802;raw_file_identifier:HF2_025222;	0.03	Butyryl (K2) = 0.98,Acetyl (K5) = 0.03,Butyryl (K9) = 0.03,Propionyl (K13) = 1.0	H4
GKGGKGLGKGGAKR	Propionyl (Any N-term); Propionyl (K2); Propionyl (K5); Butyryl (K9); Propionyl (K13)	Propionyl (Any N-term); Propionyl (K6); Propionyl (K9); Butyryl (K13); Propionyl (K17)	30.4	1563.91	2	782.963	0.00049	47.802	19056	6	5	9	first_cycle:7490;last_cycle:7490;first_scan:21187;last_scan:21187;first_time:47.802;last_time:47.802;raw_file_identifier:HF2_025222;	0	Propionyl (K2) = 0.02,Propionyl (K5) = 0.96,Butyryl (K9) = 0.03,Propionyl (K13) = 1.0	H4
GKGGKGLGKGGAKR	Propionyl (Any N-term); Butyryl (K2); Propionyl (K5); Propionyl (K9); Propionyl (K13)	Propionyl (Any N-term); Butyryl (K6); Propionyl (K9); Propionyl (K13); Propionyl (K17)	61.52	1563.91	2	782.963	0.00049	47.802	19056	1	1	11	first_cycle:7490;last_cycle:7490;first_scan:21187;last_scan:21187;first_time:47.802;last_time:47.802;raw_file_identifier:HF2_025222;	0.95	Butyryl (K2) = 0.98,Propionyl (K5) = 0.96,Propionyl (K9) = 0.97,Propionyl (K13) = 1.0	H4
GKGGKGLGKGGAKR	Propionyl (Any N-term); Butyryl (K2); Acetyl (K5); Propionyl (K9); Lactyl_DP (K13)	Propionyl (Any N-term); Butyryl (K6); Acetyl (K9); Propionyl (K13); Lactyl_DP (K17)	45.54	1565.89	2	783.952	0.000559	40.775	19114	4	3	9	first_cycle:7186;last_cycle:7186;first_scan:17764;last_scan:17764;first_time:40.775;last_time:40.775;raw_file_identifier:HF2_025222;	0	Butyryl (K2) = 0.0,Acetyl (K5) = 0.0,Propionyl (K9) = 1.0,Lactyl_DP (K13) = 1.0	H4
GKGGKGLGKGGAKR	Propionyl (Any N-term); Lactyl_DP (K2); Propionyl (K5); Butyryl (K9); Acetyl (K13)	Propionyl (Any N-term); Lactyl_DP (K6); Propionyl (K9); Butyryl (K13); Acetyl (K17)	39	1565.89	2	783.952	5.9e-05	41.929	19107	3	3	8	first_cycle:7226;last_cycle:7226;first_scan:18335;last_scan:18335;first_time:41.929;last_time:41.929;raw_file_identifier:HF2_025222;	0.01	Lactyl_DP (K2) = 1.0,Propionyl (K5) = 0.98,Butyryl (K9) = 0.01,Acetyl (K13) = 0.01	H4
GKGGKGLGKGGAKR	Propionyl (Any N-term); Lactyl_DP (K2); Propionyl (K5); Propionyl (K9); Propionyl (K13)	Propionyl (Any N-term); Lactyl_DP (K6); Propionyl (K9); Propionyl (K13); Propionyl (K17)	57.17	1565.89	2	783.952	5.9e-05	41.929	19107	1	1	10	first_cycle:7226;last_cycle:7226;first_scan:18335;last_scan:18335;first_time:41.929;last_time:41.929;raw_file_identifier:HF2_025222;	0.96	Lactyl_DP (K2) = 1.0,Propionyl (K5) = 0.98,Propionyl (K9) = 0.97,Propionyl (K13) = 0.98	H4
GKGGKGLGKGGAKR	Propionyl (Any N-term); Lactyl_DP (K2); Propionyl (K5); Acetyl (K9); Butyryl (K13)	Propionyl (Any N-term); Lactyl_DP (K6); Propionyl (K9); Acetyl (K13); Butyryl (K17)	29.01	1565.89	2	783.952	5.9e-05	41.929	19107	5	5	7	first_cycle:7226;last_cycle:7226;first_scan:18335;last_scan:18335;first_time:41.929;last_time:41.929;raw_file_identifier:HF2_025222;	0	Lactyl_DP (K2) = 1.0,Propionyl (K5) = 0.98,Acetyl (K9) = 0.02,Butyryl (K13) = 0.0	H4
GKGGKGLGKGGAKR	Propionyl (Any N-term); Propionyl (K2); Propionyl (K5); Lactyl_DP (K9); Propionyl (K13)	Propionyl (Any N-term); Propionyl (K6); Propionyl (K9); Lactyl_DP (K13); Propionyl (K17)	90.91	1565.89	2	783.952	5.9e-05	41.246	19109	1	1	12	first_cycle:7201;last_cycle:7201;first_scan:17993;last_scan:17993;first_time:41.246;last_time:41.246;raw_file_identifier:HF2_025222;	1	Propionyl (K2) = 1.0,Propionyl (K5) = 1.0,Lactyl_DP (K9) = 1.0,Propionyl (K13) = 1.0	H4
GKGGKGLGKGGAKR	Propionyl (Any N-term); Propionyl (K2); Lactyl_DP (K5); Butyryl (K9); Acetyl (K13)	Propionyl (Any N-term); Propionyl (K6); Lactyl_DP (K9); Butyryl (K13); Acetyl (K17)	39.63	1565.89	2	783.954	0.002458	41.457	19122	3	3	7	first_cycle:7206;last_cycle:7206;first_scan:18095;last_scan:18095;first_time:41.457;last_time:41.457;raw_file_identifier:HF2_025222;	0.05	Propionyl (K2) = 0.94,Lactyl_DP (K5) = 0.93,Butyryl (K9) = 0.05,Acetyl (K13) = 0.05	H4
GKGGKGLGKGGAKR	Propionyl (Any N-term); Propionyl (K2); Acetyl (K5); Butyryl (K9); Lactyl_DP (K13)	Propionyl (Any N-term); Propionyl (K6); Acetyl (K9); Butyryl (K13); Lactyl_DP (K17)	41.04	1565.89	2	783.952	0.000559	40.775	19114	5	4	8	first_cycle:7186;last_cycle:7186;first_scan:17764;last_scan:17764;first_time:40.775;last_time:40.775;raw_file_identifier:HF2_025222;	0	Propionyl (K2) = 1.0,Acetyl (K5) = 0.0,Butyryl (K9) = 0.0,Lactyl_DP (K13) = 1.0	H4
GKGGKGLGKGGAKR	Propionyl (Any N-term); Butyryl (K2); Lactyl_DP (K5); Acetyl (K9); Propionyl (K13)	Propionyl (Any N-term); Butyryl (K6); Lactyl_DP (K9); Acetyl (K13); Propionyl (K17)	28.55	1565.89	2	783.949	-0.002941	40.254	19095	3	3	8	first_cycle:7174;last_cycle:7174;first_scan:17519;last_scan:17519;first_time:40.254;last_time:40.254;raw_file_identifier:HF2_025222;	0.02	Butyryl (K2) = 0.03,Lactyl_DP (K5) = 0.87,Acetyl (K9) = 0.04,Propionyl (K13) = 0.99	H4
GKGGKGLGKGGAKR	Propionyl (Any N-term); Acetyl (K2); Butyryl (K5); Lactyl_DP (K9); Propionyl (K13)	Propionyl (Any N-term); Acetyl (K6); Butyryl (K9); Lactyl_DP (K13); Propionyl (K17)	42.72	1565.89	2	783.952	5.9e-05	41.246	19109	4	4	9	first_cycle:7201;last_cycle:7201;first_scan:17993;last_scan:17993;first_time:41.246;last_time:41.246;raw_file_identifier:HF2_025222;	0	Acetyl (K2) = 0.0,Butyryl (K5) = 0.0,Lactyl_DP (K9) = 1.0,Propionyl (K13) = 1.0	H4
GKGGKGLGKGGAKR	Propionyl (Any N-term); Lactyl_DP (K2); Butyryl (K5); Acetyl (K9); Propionyl (K13)	Propionyl (Any N-term); Lactyl_DP (K6); Butyryl (K9); Acetyl (K13); Propionyl (K17)	39.58	1565.89	2	783.952	5.9e-05	41.929	19107	2	2	9	first_cycle:7226;last_cycle:7226;first_scan:18335;last_scan:18335;first_time:41.929;last_time:41.929;raw_file_identifier:HF2_025222;	0.02	Lactyl_DP (K2) = 1.0,Butyryl (K5) = 0.02,Acetyl (K9) = 0.02,Propionyl (K13) = 0.98	H4
GKGGKGLGKGGAKR	Propionyl (Any N-term); Propionyl (K2); Lactyl_DP (K5); Propionyl (K9); Propionyl (K13)	Propionyl (Any N-term); Propionyl (K6); Lactyl_DP (K9); Propionyl (K13); Propionyl (K17)	59.61	1565.89	2	783.952	0.000358	43.278	19111	2	2	11	first_cycle:7289;last_cycle:7289;first_scan:18988;last_scan:18988;first_time:43.278;last_time:43.278;raw_file_identifier:HF2_025222;	0.03	Propionyl (K2) = 1.0,Lactyl_DP (K5) = 0.03,Propionyl (K9) = 0.07,Propionyl (K13) = 0.97	H4
GKGGKGLGKGGAKR	Propionyl (Any N-term); Propionyl (K2); Propionyl (K5); Propionyl (K9); Lactyl_DP (K13)	Propionyl (Any N-term); Propionyl (K6); Propionyl (K9); Propionyl (K13); Lactyl_DP (K17)	98.34	1565.89	2	783.952	0.000559	40.775	19114	1	1	12	first_cycle:7186;last_cycle:7186;first_scan:17764;last_scan:17764;first_time:40.775;last_time:40.775;raw_file_identifier:HF2_025222;	1	Propionyl (K2) = 1.0,Propionyl (K5) = 1.0,Propionyl (K9) = 1.0,Lactyl_DP (K13) = 1.0	H4
GKGGKGLGKGGAKR	Propionyl (Any N-term); Propionyl (K2); Lactyl_DP (K5); Acetyl (K9); Butyryl (K13)	Propionyl (Any N-term); Propionyl (K6); Lactyl_DP (K9); Acetyl (K13); Butyryl (K17)	28.74	1565.89	2	783.954	0.002458	41.457	19122	5	5	6	first_cycle:7206;last_cycle:7206;first_scan:18095;last_scan:18095;first_time:41.457;last_time:41.457;raw_file_identifier:HF2_025222;	0	Propionyl (K2) = 0.94,Lactyl_DP (K5) = 0.93,Acetyl (K9) = 0.01,Butyryl (K13) = 0.0	H4
KTVTAMDVVYALKR	Propionyl (Any N-term); Propionyl (K1)	Propionyl (Any N-term); Propionyl (K80)	114.79	1705.94	2	853.98	0.001292	67.644	21914	1	1	13	first_cycle:8265;last_cycle:8265;first_scan:30604;last_scan:30604;first_time:67.644;last_time:67.644;raw_file_identifier:HF2_025222;	1	Propionyl (K1) = 1.0	H4
KTVTAMDVVYALKR	Propionyl (Any N-term); Propionyl (K13)	Propionyl (Any N-term); Propionyl (K92)	122.67	1705.94	2	853.978	-0.001008	68.952	21911	1	1	11	first_cycle:8317;last_cycle:8317;first_scan:31213;last_scan:31213;first_time:68.952;last_time:68.952;raw_file_identifier:HF2_025222;	1	Propionyl (K13) = 1.0	H4
KTVTAMDVVYALKR	Propionyl (Any N-term); Propionyl (K1); Oxidation (M6)	Propionyl (Any N-term); Propionyl (K80); Oxidation (M85)	117.12	1721.94	2	861.977	0.000932	60.173	22151	1	1	13	first_cycle:7918;last_cycle:7918;first_scan:27062;last_scan:27062;first_time:60.173;last_time:60.173;raw_file_identifier:HF2_025222;	1	Propionyl (K1) = 1.0,Oxidation (M6) = 1.0	H4
KTVTAMDVVYALKR	Propionyl (Any N-term); Oxidation (M6); Propionyl (K13)	Propionyl (Any N-term); Oxidation (M85); Propionyl (K92)	127.68	1721.94	2	861.977	0.000632	60.388	22150	1	1	13	first_cycle:7923;last_cycle:7923;first_scan:27162;last_scan:27162;first_time:60.388;last_time:60.388;raw_file_identifier:HF2_025222;	1	Oxidation (M6) = 1.0,Propionyl (K13) = 1.0	H4
KTVTAMDVVYALKR	Propionyl (Any N-term); Propionyl (K1); Propionyl (K13)	Propionyl (Any N-term); Propionyl (K80); Propionyl (K92)	114.86	1761.97	2	881.992	-0.000415	75.327	22639	1	1	13	first_cycle:8489;last_cycle:8489;first_scan:34206;last_scan:34206;first_time:75.327;last_time:75.327;raw_file_identifier:HF2_025222;	1	Propionyl (K1) = 1.0,Propionyl (K13) = 1.0	H4
KTVTAMDVVYALKR	Propionyl (Any N-term); Lactyl_DP (K1); Propionyl (K13)	Propionyl (Any N-term); Lactyl_DP (K80); Propionyl (K92)	93.41	1777.96	2	889.99	-0.000175	74.395	22792	1	1	12	first_cycle:8468;last_cycle:8468;first_scan:33778;last_scan:33778;first_time:74.395;last_time:74.395;raw_file_identifier:HF2_025222;	0.93	Lactyl_DP (K1) = 0.93,Propionyl (K13) = 1.0	H4
KTVTAMDVVYALKR	Propionyl (Any N-term); Propionyl (K1); Oxidation (M6); Propionyl (K13)	Propionyl (Any N-term); Propionyl (K80); Oxidation (M85); Propionyl (K92)	119.04	1777.96	2	889.991	0.000925	71.505	22807	1	1	13	first_cycle:8390;last_cycle:8390;first_scan:32431;last_scan:32431;first_time:71.505;last_time:71.505;raw_file_identifier:HF2_025222;	1	Propionyl (K1) = 1.0,Oxidation (M6) = 1.0,Propionyl (K13) = 1.0	H4
KTVTAMDVVYALKR	Propionyl (Any N-term); Propionyl (K1); Lactyl_DP (K13)	Propionyl (Any N-term); Propionyl (K80); Lactyl_DP (K92)	81.46	1777.96	2	889.989	-0.000575	67.75	22787	1	1	11	first_cycle:8268;last_cycle:8268;first_scan:30654;last_scan:30654;first_time:67.750;last_time:67.750;raw_file_identifier:HF2_025222;	0.99	Propionyl (K1) = 1.0,Lactyl_DP (K13) = 0.99	H4
KTVTAMDVVYALKR	Propionyl (Any N-term); Lactyl_DP (K1); Oxidation (M6); Propionyl (K13)	Propionyl (Any N-term); Lactyl_DP (K80); Oxidation (M85); Propionyl (K92)	84.22	1793.96	2	897.988	0.000666	69.733	22978	1	1	9	first_cycle:8335;last_cycle:8335;first_scan:31581;last_scan:31581;first_time:69.733;last_time:69.733;raw_file_identifier:HF2_025222;	1	Lactyl_DP (K1) = 1.0,Oxidation (M6) = 1.0,Propionyl (K13) = 1.0	H4
KTVTAMDVVYALKR	Propionyl (Any N-term); Lactyl_DP (K1); Lactyl_DP (K13)	Propionyl (Any N-term); Lactyl_DP (K80); Lactyl_DP (K92)	40.51	1793.96	2	897.988	0.000666	69.733	22978	3	3	11	first_cycle:8335;last_cycle:8335;first_scan:31581;last_scan:31581;first_time:69.733;last_time:69.733;raw_file_identifier:HF2_025222;	0	Lactyl_DP (K1) = 1.0,Lactyl_DP (K13) = 0.0	H4
KTVTAMDVVYALKR	Propionyl (Any N-term); Propionyl (K1); Oxidation (M6); Lactyl_DP (K13)	Propionyl (Any N-term); Propionyl (K80); Oxidation (M85); Lactyl_DP (K92)	98.41	1793.96	2	897.987	-0.000434	69.058	22970	1	1	10	first_cycle:8320;last_cycle:8320;first_scan:31264;last_scan:31264;first_time:69.058;last_time:69.058;raw_file_identifier:HF2_025222;	1	Propionyl (K1) = 1.0,Oxidation (M6) = 1.0,Lactyl_DP (K13) = 1.0	H4
TKQTAR	Propionyl (Any N-term); Propionyl (K2)	Propionyl (Any N-term); Propionyl (K5)	40.46	815.45	2	408.732	-2.8e-05	19.561	1631	1	1	5	first_cycle:5947;last_cycle:5947;first_scan:7412;last_scan:7412;first_time:19.561;last_time:19.561;raw_file_identifier:HF2_025222;	1	Propionyl (K2) = 1.0	H3.3_gene_Gm10257
TKQTAR	Propionyl (Any N-term); Butyryl (K2)	Propionyl (Any N-term); Butyryl (K5)	39.41	829.466	2	415.74	-0.000255	24.637	1843	1	1	5	first_cycle:6247;last_cycle:6247;first_scan:9870;last_scan:9870;first_time:24.637;last_time:24.637;raw_file_identifier:HF2_025222;	1	Butyryl (K2) = 1.0	H3.3_gene_Gm10257
TKQTAR	Propionyl (Any N-term); Propionyl (K2); Oxidation (Q3)	Propionyl (Any N-term); Propionyl (K5); Oxidation (Q6)	37.03	831.445	2	416.729	-0.000888	19.347	1869	1	1	5	first_cycle:5920;last_cycle:5920;first_scan:7317;last_scan:7317;first_time:19.347;last_time:19.347;raw_file_identifier:HF2_025222;	0.96	Propionyl (K2) = 0.96,Oxidation (Q3) = 0.96	H3.3_gene_Gm10257
TKQTAR	Propionyl (Any N-term); Butyryl (K2); Oxidation (Q3)	Propionyl (Any N-term); Butyryl (K5); Oxidation (Q6)	33.77	845.461	2	423.738	0.000285	24.497	2146	1	1	5	first_cycle:6240;last_cycle:6240;first_scan:9793;last_scan:9793;first_time:24.497;last_time:24.497;raw_file_identifier:HF2_025222;	1	Butyryl (K2) = 1.0,Oxidation (Q3) = 1.0	H3.3_gene_Gm10257
KSTGGKAPR	Propionyl (Any N-term); Acetyl (K6)	Propionyl (Any N-term); Acetyl (K15)	72.78	998.551	2	500.282	-0.000412	15.434	5919	1	1	8	first_cycle:5344;last_cycle:5344;first_scan:5535;last_scan:5535;first_time:15.434;last_time:15.434;raw_file_identifier:HF2_025222;	1	Acetyl (K6) = 1.0	H3.3_gene_Gm10257
KSTGGKAPR	Propionyl (Any N-term); Propionyl (K1)	Propionyl (Any N-term); Propionyl (K10)	63.89	1012.57	2	507.291	6e-05	18.439	6300	1	1	7	first_cycle:5866;last_cycle:5866;first_scan:6882;last_scan:6882;first_time:18.439;last_time:18.439;raw_file_identifier:HF2_025222;	1	Propionyl (K1) = 1.0	H3.3_gene_Gm10257
KSTGGKAPR	Propionyl (Any N-term); Propionyl (K6)	Propionyl (Any N-term); Propionyl (K15)	73.5	1012.57	2	507.29	-0.00014	17.607	6297	1	1	8	first_cycle:5788;last_cycle:5788;first_scan:6467;last_scan:6467;first_time:17.607;last_time:17.607;raw_file_identifier:HF2_025222;	1	Propionyl (K6) = 1.0	H3.3_gene_Gm10257
KSTGGKAPR	Propionyl (Any N-term); Dimethyl (K1); Acetyl (K6)	Propionyl (Any N-term); Dimethyl (K10); Acetyl (K15)	59.24	1026.58	2	514.298	-0.00016	15.105	6727	1	1	13	first_cycle:5261;last_cycle:5261;first_scan:5401;last_scan:5401;first_time:15.105;last_time:15.105;raw_file_identifier:HF2_025222;	1	Dimethyl (K1) = 1.0,Acetyl (K6) = 1.0	H3.3_gene_Gm10257
KSTGGKAPR	Propionyl (Any N-term); Acetyl (K1); Acetyl (K6)	Propionyl (Any N-term); Acetyl (K10); Acetyl (K15)	54.3	1040.56	2	521.288	-0.000192	22.651	7103	1	1	7	first_cycle:6129;last_cycle:6129;first_scan:8893;last_scan:8893;first_time:22.651;last_time:22.651;raw_file_identifier:HF2_025222;	1	Acetyl (K1) = 1.0,Acetyl (K6) = 1.0	H3.3_gene_Gm10257
KSTGGKAPR	Propionyl (Any N-term); Trimethyl (K1); Acetyl (K6)	Propionyl (Any N-term); Trimethyl (K10); Acetyl (K15)	38.37	1040.6	2	521.306	-0.000188	14.758	7118	1	1	7	first_cycle:5169;last_cycle:5169;first_scan:5277;last_scan:5277;first_time:14.758;last_time:14.758;raw_file_identifier:HF2_025222;	1	Trimethyl (K1) = 1.0,Acetyl (K6) = 1.0	H3.3_gene_Gm10257
KSTGGKAPR	Propionyl (Any N-term); Dimethyl (K1); Propionyl (K6)	Propionyl (Any N-term); Dimethyl (K10); Propionyl (K15)	66.94	1040.6	2	521.306	-0.000288	17.223	7116	1	1	8	first_cycle:5743;last_cycle:5743;first_scan:6282;last_scan:6282;first_time:17.223;last_time:17.223;raw_file_identifier:HF2_025222;	1	Dimethyl (K1) = 1.0,Propionyl (K6) = 1.0	H3.3_gene_Gm10257
KSTGGKAPR	Propionyl (Any N-term); Propionyl (K1); Dimethyl (K6)	Propionyl (Any N-term); Propionyl (K10); Dimethyl (K15)	34.88	1040.6	3	347.873	-0.000117	17.109	7119	2	1	7	first_cycle:5724;last_cycle:5724;first_scan:6233;last_scan:6233;first_time:17.109;last_time:17.109;raw_file_identifier:HF2_025222;	0.5	Propionyl (K1) = 0.5,Dimethyl (K6) = 0.5	H3.3_gene_Gm10257
KSTGGKAPR	Propionyl (Any N-term); Acetyl (K1); Propionyl (K6)	Propionyl (Any N-term); Acetyl (K10); Propionyl (K15)	51.07	1054.58	2	528.296	-0.000219	25.266	7460	1	1	8	first_cycle:6314;last_cycle:6314;first_scan:10184;last_scan:10184;first_time:25.266;last_time:25.266;raw_file_identifier:HF2_025222;	1	Acetyl (K1) = 1.0,Propionyl (K6) = 1.0	H3.3_gene_Gm10257
KSTGGKAPR	Propionyl (Any N-term); Propionyl (K1); Acetyl (K6)	Propionyl (Any N-term); Propionyl (K10); Acetyl (K15)	63.54	1054.58	2	528.296	0.00038	25.881	7466	1	1	8	first_cycle:6353;last_cycle:6353;first_scan:10496;last_scan:10496;first_time:25.881;last_time:25.881;raw_file_identifier:HF2_025222;	1	Propionyl (K1) = 1.0,Acetyl (K6) = 1.0	H3.3_gene_Gm10257
KSTGGKAPR	Propionyl (Any N-term); Butyryl (K1); Dimethyl (K6)	Propionyl (Any N-term); Butyryl (K10); Dimethyl (K15)	36.98	1054.61	3	352.545	-0.000403	17.038	7478	2	2	9	first_cycle:5715;last_cycle:5715;first_scan:6199;last_scan:6199;first_time:17.038;last_time:17.038;raw_file_identifier:HF2_025222;	0.01	Butyryl (K1) = 0.01,Dimethyl (K6) = 0.01	H3.3_gene_Gm10257
KSTGGKAPR	Propionyl (Any N-term); Trimethyl (K1); Propionyl (K6)	Propionyl (Any N-term); Trimethyl (K10); Propionyl (K15)	61.27	1054.61	2	528.314	-0.000216	17.056	7486	1	1	8	first_cycle:5718;last_cycle:5718;first_scan:6208;last_scan:6208;first_time:17.056;last_time:17.056;raw_file_identifier:HF2_025222;	1	Trimethyl (K1) = 1.0,Propionyl (K6) = 1.0	H3.3_gene_Gm10257
KSTGGKAPR	Propionyl (Any N-term); Butyryl (K1); Acetyl (K6)	Propionyl (Any N-term); Butyryl (K10); Acetyl (K15)	39.94	1068.59	2	535.304	0.000353	31.38	7773	1	1	7	first_cycle:6657;last_cycle:6657;first_scan:13216;last_scan:13216;first_time:31.380;last_time:31.380;raw_file_identifier:HF2_025222;	1	Butyryl (K1) = 1.0,Acetyl (K6) = 1.0	H3.3_gene_Gm10257
KSTGGKAPR	Propionyl (Any N-term); Propionyl (K1); Propionyl (K6)	Propionyl (Any N-term); Propionyl (K10); Propionyl (K15)	63	1068.59	2	535.301	-0.002348	22.847	7758	1	1	8	first_cycle:6149;last_cycle:6149;first_scan:8995;last_scan:8995;first_time:22.847;last_time:22.847;raw_file_identifier:HF2_025222;	1	Propionyl (K1) = 1.0,Propionyl (K6) = 1.0	H3.3_gene_Gm10257
KSTGGKAPR	Propionyl (Any N-term); Lactyl_DP (K1); Acetyl (K6)	Propionyl (Any N-term); Lactyl_DP (K10); Acetyl (K15)	26.92	1070.57	2	536.292	-0.001579	22.16	7821	1	1	8	first_cycle:6108;last_cycle:6108;first_scan:8658;last_scan:8658;first_time:22.160;last_time:22.160;raw_file_identifier:HF2_025222;	1	Lactyl_DP (K1) = 1.0,Acetyl (K6) = 1.0	H3.3_gene_Gm10257
KSTGGKAPR	Propionyl (Any N-term); Butyryl (K1); Propionyl (K6)	Propionyl (Any N-term); Butyryl (K10); Propionyl (K15)	47.09	1082.61	2	542.312	0.000225	34.289	8090	1	1	7	first_cycle:6817;last_cycle:6817;first_scan:14652;last_scan:14652;first_time:34.289;last_time:34.289;raw_file_identifier:HF2_025222;	1	Butyryl (K1) = 1.0,Propionyl (K6) = 1.0	H3.3_gene_Gm10257
KQLATKAAR	Propionyl (Any N-term); Acetyl (K6)	Propionyl (Any N-term); Acetyl (K24)	73.26	1083.64	2	542.828	0.000324	25.051	8153	1	1	8	first_cycle:6303;last_cycle:6303;first_scan:10074;last_scan:10074;first_time:25.051;last_time:25.051;raw_file_identifier:HF2_025222;	1	Acetyl (K6) = 1.0	H3.3_gene_Gm10257
KSTGGKAPR	Propionyl (Any N-term); Propionyl (K1); Lactyl_DP (K6)	Propionyl (Any N-term); Propionyl (K10); Lactyl_DP (K15)	52.4	1084.59	2	543.302	0.000393	25.822	8193	1	1	8	first_cycle:6347;last_cycle:6347;first_scan:10464;last_scan:10464;first_time:25.822;last_time:25.822;raw_file_identifier:HF2_025222;	1	Propionyl (K1) = 1.0,Lactyl_DP (K6) = 1.0	H3.3_gene_Gm10257
KSTGGKAPR	Propionyl (Any N-term); Lactyl_DP (K1); Propionyl (K6)	Propionyl (Any N-term); Lactyl_DP (K10); Propionyl (K15)	54.47	1084.59	2	543.301	-0.000207	23.842	8182	1	1	8	first_cycle:6224;last_cycle:6224;first_scan:9485;last_scan:9485;first_time:23.842;last_time:23.842;raw_file_identifier:HF2_025222;	1	Lactyl_DP (K1) = 1.0,Propionyl (K6) = 1.0	H3.3_gene_Gm10257
YRPGTVALR	Propionyl (Any N-term)	Propionyl (Any N-term)	64.15	1087.61	2	544.815	0.000516	37.63	8260	1	1	8	first_cycle:7113;last_cycle:7113;first_scan:16288;last_scan:16288;first_time:37.630;last_time:37.630;raw_file_identifier:HF2_025222;			H3.3_gene_Gm10257
KQLATKAAR	Propionyl (Any N-term); Propionyl (K6)	Propionyl (Any N-term); Propionyl (K24)	69.01	1097.66	2	549.836	0.000496	28.193	8487	1	1	8	first_cycle:6524;last_cycle:6524;first_scan:11649;last_scan:11649;first_time:28.193;last_time:28.193;raw_file_identifier:HF2_025222;	1	Propionyl (K6) = 1.0	H3.3_gene_Gm10257
KQLATKAAR	Propionyl (Any N-term); Propionyl (K1)	Propionyl (Any N-term); Propionyl (K19)	68.93	1097.66	2	549.835	-4e-06	35.772	8485	1	1	7	first_cycle:6965;last_cycle:6965;first_scan:15371;last_scan:15371;first_time:35.772;last_time:35.772;raw_file_identifier:HF2_025222;	1	Propionyl (K1) = 1.0	H3.3_gene_Gm10257
KQLATKAAR	Propionyl (Any N-term); Acetyl (K1); Dimethyl (K6)	Propionyl (Any N-term); Acetyl (K19); Dimethyl (K24)	37.69	1111.67	2	556.843	0.000177	39.643	8824	2	2	7	first_cycle:7159;last_cycle:7159;first_scan:17231;last_scan:17231;first_time:39.643;last_time:39.643;raw_file_identifier:HF2_025222;	1	Acetyl (K1) = 1.0,Dimethyl (K6) = 1.0	H3.3_gene_Gm10257
KQLATKAAR	Propionyl (Any N-term); Butyryl (K6)	Propionyl (Any N-term); Butyryl (K24)	52.42	1111.67	2	556.843	0.000269	30.324	8825	2	2	7	first_cycle:6632;last_cycle:6632;first_scan:12719;last_scan:12719;first_time:30.324;last_time:30.324;raw_file_identifier:HF2_025222;	1	Butyryl (K6) = 1.0	H3.3_gene_Gm10257
KQLATKAAR	Propionyl (Any N-term); Oxidation (Q2); Propionyl (K6)	Propionyl (Any N-term); Oxidation (Q20); Propionyl (K24)	61.53	1113.65	2	557.833	0.000137	27.817	8860	1	1	8	first_cycle:6497;last_cycle:6497;first_scan:11458;last_scan:11458;first_time:27.817;last_time:27.817;raw_file_identifier:HF2_025222;	1	Oxidation (Q2) = 1.0,Propionyl (K6) = 1.0	H3.3_gene_Gm10257
KQLATKAAR	Propionyl (Any N-term); Acetyl (K1); Acetyl (K6)	Propionyl (Any N-term); Acetyl (K19); Acetyl (K24)	52.82	1125.65	2	563.832	-0.000255	43.78	9098	1	1	8	first_cycle:7320;last_cycle:7320;first_scan:19236;last_scan:19236;first_time:43.780;last_time:43.780;raw_file_identifier:HF2_025222;	1	Acetyl (K1) = 1.0,Acetyl (K6) = 1.0	H3.3_gene_Gm10257
KQLATKAAR	Propionyl (Any N-term); Propionyl (K1); Dimethyl (K6)	Propionyl (Any N-term); Propionyl (K19); Dimethyl (K24)	53.33	1125.69	2	563.851	-5.1e-05	42.612	9103	2	2	7	first_cycle:7274;last_cycle:7274;first_scan:18677;last_scan:18677;first_time:42.612;last_time:42.612;raw_file_identifier:HF2_025222;	1	Propionyl (K1) = 1.0,Dimethyl (K6) = 1.0	H3.3_gene_Gm10257
KQLATKAAR	Propionyl (Any N-term); Acetyl (K1); Propionyl (K6)	Propionyl (Any N-term); Acetyl (K19); Propionyl (K24)	69.18	1139.67	2	570.841	0.000117	47.002	9371	1	1	8	first_cycle:7466;last_cycle:7466;first_scan:20801;last_scan:20801;first_time:47.002;last_time:47.002;raw_file_identifier:HF2_025222;	1	Acetyl (K1) = 1.0,Propionyl (K6) = 1.0	H3.3_gene_Gm10257
KQLATKAAR	Propionyl (Any N-term); Propionyl (K1); Acetyl (K6)	Propionyl (Any N-term); Propionyl (K19); Acetyl (K24)	69.17	1139.67	2	570.841	0.000217	47.181	9375	1	1	8	first_cycle:7475;last_cycle:7475;first_scan:20892;last_scan:20892;first_time:47.181;last_time:47.181;raw_file_identifier:HF2_025222;	1	Propionyl (K1) = 1.0,Acetyl (K6) = 1.0	H3.3_gene_Gm10257
KQLATKAAR	Propionyl (Any N-term); Acetyl (K1); Butyryl (K6)	Propionyl (Any N-term); Acetyl (K19); Butyryl (K24)	42.05	1153.68	2	577.848	-0.000211	51.166	9647	2	2	5	first_cycle:7607;last_cycle:7607;first_scan:22774;last_scan:22774;first_time:51.166;last_time:51.166;raw_file_identifier:HF2_025222;	0.94	Acetyl (K1) = 0.94,Butyryl (K6) = 0.94	H3.3_gene_Gm10257
KQLATKAAR	Propionyl (Any N-term); Propionyl (K1); Propionyl (K6)	Propionyl (Any N-term); Propionyl (K19); Propionyl (K24)	76.23	1153.68	2	577.848	0.000189	50.613	9656	1	1	8	first_cycle:7593;last_cycle:7593;first_scan:22512;last_scan:22512;first_time:50.613;last_time:50.613;raw_file_identifier:HF2_025222;	1	Propionyl (K1) = 1.0,Propionyl (K6) = 1.0	H3.3_gene_Gm10257
KQLATKAAR	Propionyl (Any N-term); Butyryl (K1); Acetyl (K6)	Propionyl (Any N-term); Butyryl (K19); Acetyl (K24)	25.39	1153.68	2	577.848	0.000289	52.305	9657	1	1	6	first_cycle:7636;last_cycle:7636;first_scan:23314;last_scan:23314;first_time:52.305;last_time:52.305;raw_file_identifier:HF2_025222;	0.97	Butyryl (K1) = 0.97,Acetyl (K6) = 0.97	H3.3_gene_Gm10257
KQLATKAAR	Propionyl (Any N-term); Propionyl (K1); Oxidation (Q2); Acetyl (K6)	Propionyl (Any N-term); Propionyl (K19); Oxidation (Q20); Acetyl (K24)	65.13	1155.66	2	578.838	0.000357	45.921	9708	1	1	8	first_cycle:7440;last_cycle:7440;first_scan:20296;last_scan:20296;first_time:45.921;last_time:45.921;raw_file_identifier:HF2_025222;	0.99	Propionyl (K1) = 0.99,Oxidation (Q2) = 0.99,Acetyl (K6) = 1.0	H3.3_gene_Gm10257
KQLATKAAR	Propionyl (Any N-term); Lactyl_DP (K1); Acetyl (K6)	Propionyl (Any N-term); Lactyl_DP (K19); Acetyl (K24)	45.42	1155.66	2	578.838	0.000357	45.921	9708	2	2	7	first_cycle:7440;last_cycle:7440;first_scan:20296;last_scan:20296;first_time:45.921;last_time:45.921;raw_file_identifier:HF2_025222;	0.01	Lactyl_DP (K1) = 0.01,Acetyl (K6) = 1.0	H3.3_gene_Gm10257
KQLATKAAR	Propionyl (Any N-term); Acetyl (K1); Oxidation (Q2); Propionyl (K6)	Propionyl (Any N-term); Acetyl (K19); Oxidation (Q20); Propionyl (K24)	26.36	1155.66	2	578.838	5.8e-05	45.518	9705	1	1	7	first_cycle:7429;last_cycle:7429;first_scan:20102;last_scan:20102;first_time:45.518;last_time:45.518;raw_file_identifier:HF2_025222;	0.96	Acetyl (K1) = 0.96,Oxidation (Q2) = 0.99,Propionyl (K6) = 0.96	H3.3_gene_Gm10257
KQLATKAAR	Propionyl (Any N-term); Butyryl (K1); Propionyl (K6)	Propionyl (Any N-term); Butyryl (K19); Propionyl (K24)	67.19	1167.7	2	584.856	-0.000539	55.12	9931	1	1	8	first_cycle:7772;last_cycle:7772;first_scan:24698;last_scan:24698;first_time:55.120;last_time:55.120;raw_file_identifier:HF2_025222;	1	Butyryl (K1) = 1.0,Propionyl (K6) = 1.0	H3.3_gene_Gm10257
KQLATKAAR	Propionyl (Any N-term); Propionyl (K1); Butyryl (K6)	Propionyl (Any N-term); Propionyl (K19); Butyryl (K24)	57	1167.7	2	584.856	0.000262	53.965	9937	2	2	7	first_cycle:7709;last_cycle:7709;first_scan:24114;last_scan:24114;first_time:53.965;last_time:53.965;raw_file_identifier:HF2_025222;	1	Propionyl (K1) = 1.0,Butyryl (K6) = 1.0	H3.3_gene_Gm10257
KQLATKAAR	Propionyl (Any N-term); Propionyl (K1); Lactyl_DP (K6)	Propionyl (Any N-term); Propionyl (K19); Lactyl_DP (K24)	71.17	1169.68	2	585.846	0.00023	48.532	9998	1	1	8	first_cycle:7507;last_cycle:7507;first_scan:21526;last_scan:21526;first_time:48.532;last_time:48.532;raw_file_identifier:HF2_025222;	1	Propionyl (K1) = 1.0,Lactyl_DP (K6) = 1.0	H3.3_gene_Gm10257
KQLATKAAR	Propionyl (Any N-term); Propionyl (K1); Oxidation (Q2); Propionyl (K6)	Propionyl (Any N-term); Propionyl (K19); Oxidation (Q20); Propionyl (K24)	72.34	1169.68	2	585.846	0.00013	48.948	9996	1	1	8	first_cycle:7516;last_cycle:7516;first_scan:21714;last_scan:21714;first_time:48.948;last_time:48.948;raw_file_identifier:HF2_025222;	1	Propionyl (K1) = 1.0,Oxidation (Q2) = 1.0,Propionyl (K6) = 1.0	H3.3_gene_Gm10257
KQLATKAAR	Propionyl (Any N-term); Butyryl (K1); Oxidation (Q2); Acetyl (K6)	Propionyl (Any N-term); Butyryl (K19); Oxidation (Q20); Acetyl (K24)	32.6	1169.68	2	585.843	-0.00237	49.419	9982	2	2	7	first_cycle:7526;last_cycle:7526;first_scan:21931;last_scan:21931;first_time:49.419;last_time:49.419;raw_file_identifier:HF2_025222;	0.23	Butyryl (K1) = 0.23,Oxidation (Q2) = 0.94,Acetyl (K6) = 0.23	H3.3_gene_Gm10257
KQLATKAAR	Propionyl (Any N-term); Lactyl_DP (K1); Propionyl (K6)	Propionyl (Any N-term); Lactyl_DP (K19); Propionyl (K24)	49.52	1169.68	2	585.846	0.00013	46.739	9997	1	1	8	first_cycle:7459;last_cycle:7459;first_scan:20677;last_scan:20677;first_time:46.739;last_time:46.739;raw_file_identifier:HF2_025222;	0.99	Lactyl_DP (K1) = 0.99,Propionyl (K6) = 1.0	H3.3_gene_Gm10257
KQLATKAAR	Propionyl (Any N-term); Butyryl (K1); Butyryl (K6)	Propionyl (Any N-term); Butyryl (K19); Butyryl (K24)	41.8	1181.71	2	591.864	0.000133	58.923	10288	2	2	7	first_cycle:7889;last_cycle:7889;first_scan:26480;last_scan:26480;first_time:58.923;last_time:58.923;raw_file_identifier:HF2_025222;	1	Butyryl (K1) = 1.0,Butyryl (K6) = 1.0	H3.3_gene_Gm10257
KQLATKAAR	Propionyl (Any N-term); Propionyl (K1); Oxidation (Q2); Butyryl (K6)	Propionyl (Any N-term); Propionyl (K19); Oxidation (Q20); Butyryl (K24)	34.55	1183.69	2	592.852	-0.000998	52.916	10339	2	2	6	first_cycle:7685;last_cycle:7685;first_scan:23622;last_scan:23622;first_time:52.916;last_time:52.916;raw_file_identifier:HF2_025222;	0.99	Propionyl (K1) = 0.99,Oxidation (Q2) = 0.99,Butyryl (K6) = 1.0	H3.3_gene_Gm10257
YQKSTELLIR	Propionyl (Any N-term)	Propionyl (Any N-term)	96.56	1305.73	2	653.872	-0.000185	46.643	12917	1	1	9	first_cycle:7457;last_cycle:7457;first_scan:20633;last_scan:20633;first_time:46.643;last_time:46.643;raw_file_identifier:HF2_025222;			H3.3_gene_Gm10257
YQKSTELLIR	Propionyl (Any N-term); Oxidation (Q2)	Propionyl (Any N-term); Oxidation (Q56)	36.99	1321.72	2	661.87	0.000256	45.72	13215	1	1	7	first_cycle:7434;last_cycle:7434;first_scan:20199;last_scan:20199;first_time:45.720;last_time:45.720;raw_file_identifier:HF2_025222;	1	Oxidation (Q2) = 1.0	H3.3_gene_Gm10257
YQKSTELLIR	Propionyl (Any N-term); Propionyl (K3)	Propionyl (Any N-term); Propionyl (K57)	90.61	1361.76	2	681.884	-0.000892	62.122	13973	1	1	9	first_cycle:8031;last_cycle:8031;first_scan:28011;last_scan:28011;first_time:62.122;last_time:62.122;raw_file_identifier:HF2_025222;	1	Propionyl (K3) = 1.0	H3.3_gene_Gm10257
YQKSTELLIR	Propionyl (Any N-term); Oxidation (Q2); Propionyl (K3)	Propionyl (Any N-term); Oxidation (Q56); Propionyl (K57)	64.09	1377.75	2	689.883	0.000148	60.076	14341	1	1	9	first_cycle:7916;last_cycle:7916;first_scan:27016;last_scan:27016;first_time:60.076;last_time:60.076;raw_file_identifier:HF2_025222;	0.98	Oxidation (Q2) = 0.98,Propionyl (K3) = 0.98	H3.3_gene_Gm10257
YQKSTELLIR	Propionyl (Any N-term); Lactyl_DP (K3)	Propionyl (Any N-term); Lactyl_DP (K57)	72.94	1377.75	2	689.882	-0.000351	56.272	14334	1	1	9	first_cycle:7800;last_cycle:7800;first_scan:25242;last_scan:25242;first_time:56.272;last_time:56.272;raw_file_identifier:HF2_025222;	0.97	Lactyl_DP (K3) = 0.97	H3.3_gene_Gm10257
EIAQDFKTDLR	Propionyl (Any N-term)	Propionyl (Any N-term)	75.78	1390.71	2	696.361	-0.00139	52.634	14593	1	1	9	first_cycle:7671;last_cycle:7671;first_scan:23482;last_scan:23482;first_time:52.634;last_time:52.634;raw_file_identifier:HF2_025222;			H3.3_gene_Gm10257
EIAQDFKTDLR	Propionyl (Any N-term); Dimethyl (K7)	Propionyl (Any N-term); Dimethyl (K80)	102.24	1418.74	2	710.378	0.000462	53.431	15238	1	1	10	first_cycle:7697;last_cycle:7697;first_scan:23862;last_scan:23862;first_time:53.431;last_time:53.431;raw_file_identifier:HF2_025222;	1	Dimethyl (K7) = 1.0	H3.3_gene_Gm10257
EIAQDFKTDLR	Propionyl (Any N-term); Acetyl (K7)	Propionyl (Any N-term); Acetyl (K80)	75.55	1432.72	2	717.368	0.00093	63.79	15579	1	1	9	first_cycle:8077;last_cycle:8077;first_scan:28787;last_scan:28787;first_time:63.790;last_time:63.790;raw_file_identifier:HF2_025222;	1	Acetyl (K7) = 1.0	H3.3_gene_Gm10257
EIAQDFKTDLR	Propionyl (Any N-term); Oxidation (Q4); Dimethyl (K7)	Propionyl (Any N-term); Oxidation (Q77); Dimethyl (K80)	43.44	1434.74	2	718.373	-0.001997	45.826	15625	1	1	8	first_cycle:7436;last_cycle:7436;first_scan:20251;last_scan:20251;first_time:45.826;last_time:45.826;raw_file_identifier:HF2_025222;	1	Oxidation (Q4) = 1.0,Dimethyl (K7) = 1.0	H3.3_gene_Gm10257
VTIMPKDIQLAR	Propionyl (Any N-term)	Propionyl (Any N-term)	61.2	1439.82	2	720.916	0.000623	58.693	15809	1	1	9	first_cycle:7884;last_cycle:7884;first_scan:26375;last_scan:26375;first_time:58.693;last_time:58.693;raw_file_identifier:HF2_025222;			H3.3_gene_Gm10257
EIAQDFKTDLR	Propionyl (Any N-term); Propionyl (K7)	Propionyl (Any N-term); Propionyl (K80)	112.94	1446.74	2	724.375	0.000502	67.024	15968	1	1	10	first_cycle:8251;last_cycle:8251;first_scan:30324;last_scan:30324;first_time:67.024;last_time:67.024;raw_file_identifier:HF2_025222;	1	Propionyl (K7) = 1.0	H3.3_gene_Gm10257
VTIMPKDIQLAR	Propionyl (Any N-term); Oxidation (M4)	Propionyl (Any N-term); Oxidation (M121)	68.17	1455.81	2	728.913	-0.000536	51.124	16216	1	1	8	first_cycle:7606;last_cycle:7606;first_scan:22754;last_scan:22754;first_time:51.124;last_time:51.124;raw_file_identifier:HF2_025222;	1	Oxidation (M4) = 1.0	H3.3_gene_Gm10257
EIAQDFKTDLR	Propionyl (Any N-term); Butyryl (K7)	Propionyl (Any N-term); Butyryl (K80)	107.9	1460.75	2	731.382	-0.000426	70.587	16318	1	1	10	first_cycle:8361;last_cycle:8361;first_scan:31991;last_scan:31991;first_time:70.587;last_time:70.587;raw_file_identifier:HF2_025222;	1	Butyryl (K7) = 1.0	H3.3_gene_Gm10257
EIAQDFKTDLR	Propionyl (Any N-term); Lactyl_DP (K7)	Propionyl (Any N-term); Lactyl_DP (K80)	88.5	1462.73	2	732.373	0.000843	63.537	16474	1	1	10	first_cycle:8072;last_cycle:8072;first_scan:28674;last_scan:28674;first_time:63.537;last_time:63.537;raw_file_identifier:HF2_025222;	1	Lactyl_DP (K7) = 1.0	H3.3_gene_Gm10257
EIAQDFKTDLR	Propionyl (Any N-term); Oxidation (Q4); Propionyl (K7)	Propionyl (Any N-term); Oxidation (Q77); Propionyl (K80)	88.66	1462.73	2	732.373	0.000143	66	16469	1	1	10	first_cycle:8175;last_cycle:8175;first_scan:29832;last_scan:29832;first_time:66.000;last_time:66.000;raw_file_identifier:HF2_025222;	1	Oxidation (Q4) = 1.0,Propionyl (K7) = 1.0	H3.3_gene_Gm10257
EIAQDFKTDLR	Propionyl (Any N-term); Oxidation (Q4); Butyryl (K7)	Propionyl (Any N-term); Oxidation (Q77); Butyryl (K80)	98.31	1476.75	2	739.38	0.000215	69.672	16896	1	1	9	first_cycle:8334;last_cycle:8334;first_scan:31552;last_scan:31552;first_time:69.672;last_time:69.672;raw_file_identifier:HF2_025222;	1	Oxidation (Q4) = 1.0,Butyryl (K7) = 1.0	H3.3_gene_Gm10257
VTIMPKDIQLAR	Propionyl (Any N-term); Oxidation (M4); Dimethyl (K6)	Propionyl (Any N-term); Oxidation (M121); Dimethyl (K123)	57.02	1483.84	2	742.929	0.000216	60.345	17095	1	1	10	first_cycle:7922;last_cycle:7922;first_scan:27142;last_scan:27142;first_time:60.345;last_time:60.345;raw_file_identifier:HF2_025222;	1	Oxidation (M4) = 1.0,Dimethyl (K6) = 1.0	H3.3_gene_Gm10257
VTIMPKDIQLAR	Propionyl (Any N-term); Propionyl (K6)	Propionyl (Any N-term); Propionyl (K123)	91.92	1495.84	2	748.929	0.000516	68.888	17426	1	1	9	first_cycle:8313;last_cycle:8313;first_scan:31182;last_scan:31182;first_time:68.888;last_time:68.888;raw_file_identifier:HF2_025222;	1	Propionyl (K6) = 1.0	H3.3_gene_Gm10257
VTIMPKDIQLAR	Propionyl (Any N-term); Lactyl_DP (K6)	Propionyl (Any N-term); Lactyl_DP (K123)	51.33	1511.84	2	756.927	0.000257	65.371	17847	2	2	10	first_cycle:8161;last_cycle:8161;first_scan:29545;last_scan:29545;first_time:65.371;last_time:65.371;raw_file_identifier:HF2_025222;	0.04	Lactyl_DP (K6) = 0.04	H3.3_gene_Gm10257
VTIMPKDIQLAR	Propionyl (Any N-term); Propionyl (K6); Oxidation (Q9)	Propionyl (Any N-term); Propionyl (K123); Oxidation (Q126)	48.71	1511.84	2	756.927	0.000457	68.508	17853	2	2	9	first_cycle:8285;last_cycle:8285;first_scan:30999;last_scan:30999;first_time:68.508;last_time:68.508;raw_file_identifier:HF2_025222;	0.05	Propionyl (K6) = 0.99,Oxidation (Q9) = 0.05	H3.3_gene_Gm10257
VTIMPKDIQLAR	Propionyl (Any N-term); Oxidation (M4); Propionyl (K6)	Propionyl (Any N-term); Oxidation (M121); Propionyl (K123)	88.19	1511.84	2	756.926	-0.000144	61.523	17838	1	1	11	first_cycle:8003;last_cycle:8003;first_scan:27721;last_scan:27721;first_time:61.523;last_time:61.523;raw_file_identifier:HF2_025222;	1	Oxidation (M4) = 1.0,Propionyl (K6) = 1.0	H3.3_gene_Gm10257
VTIMPKDIQLAR	Propionyl (Any N-term); Oxidation (M4); Lactyl_DP (K6)	Propionyl (Any N-term); Oxidation (M121); Lactyl_DP (K123)	86.39	1527.83	2	764.925	0.001497	59.011	18264	1	1	11	first_cycle:7891;last_cycle:7891;first_scan:26522;last_scan:26522;first_time:59.011;last_time:59.011;raw_file_identifier:HF2_025222;	1	Oxidation (M4) = 1.0,Lactyl_DP (K6) = 1.0	H3.3_gene_Gm10257
VTIMPKDIQLAR	Propionyl (Any N-term); Oxidation (M4); Propionyl (K6); Oxidation (Q9)	Propionyl (Any N-term); Oxidation (M121); Propionyl (K123); Oxidation (Q126)	72.68	1527.83	2	764.923	-0.000403	61.125	18253	1	1	10	first_cycle:7962;last_cycle:7962;first_scan:27519;last_scan:27519;first_time:61.125;last_time:61.125;raw_file_identifier:HF2_025222;	1	Oxidation (M4) = 1.0,Propionyl (K6) = 1.0,Oxidation (Q9) = 1.0	H3.3_gene_Gm10257
VTIMPKDIQLAR	Propionyl (Any N-term); Lactyl_DP (K6); Oxidation (Q9)	Propionyl (Any N-term); Lactyl_DP (K123); Oxidation (Q126)	26.83	1527.83	2	764.923	-0.000403	61.125	18253	3	3	7	first_cycle:7962;last_cycle:7962;first_scan:27519;last_scan:27519;first_time:61.125;last_time:61.125;raw_file_identifier:HF2_025222;	0	Lactyl_DP (K6) = 0.0,Oxidation (Q9) = 1.0	H3.3_gene_Gm10257
KSPAKAR	Propionyl (Any N-term); Propionyl (K5)	Propionyl (Any N-term); Propionyl (K181)	34.1	868.513	2	435.264	-8.4e-05	16.832	2571	1	1	5	first_cycle:5672;last_cycle:5672;first_scan:6109;last_scan:6109;first_time:16.832;last_time:16.832;raw_file_identifier:HF2_025222;	1	Propionyl (K5) = 1.0	TS_H1.6_H1T
KSPAKAR	Propionyl (Any N-term); Propionyl (K1); Propionyl (K5)	Propionyl (Any N-term); Propionyl (K177); Propionyl (K181)	53.14	924.539	2	463.277	0.000109	29.58	3861	1	1	6	first_cycle:6603;last_cycle:6603;first_scan:12345;last_scan:12345;first_time:29.580;last_time:29.580;raw_file_identifier:HF2_025222;	1	Propionyl (K1) = 1.0,Propionyl (K5) = 1.0	TS_H1.6_H1T
IKLALKR	Propionyl (Any N-term); Propionyl (K2)	Propionyl (Any N-term); Propionyl (K83)	48.64	952.643	2	477.328	-0.001023	56.42	4598	1	1	6	first_cycle:7803;last_cycle:7803;first_scan:25309;last_scan:25309;first_time:56.420;last_time:56.420;raw_file_identifier:HF2_025222;	1	Propionyl (K2) = 1.0	TS_H1.6_H1T
IKLALKR	Propionyl (Any N-term); Propionyl (K6)	Propionyl (Any N-term); Propionyl (K87)	42	952.643	2	477.329	-2.4e-05	54.647	4599	1	1	6	first_cycle:7746;last_cycle:7746;first_scan:24464;last_scan:24464;first_time:54.647;last_time:54.647;raw_file_identifier:HF2_025222;	1	Propionyl (K6) = 1.0	TS_H1.6_H1T
IKLALKR	Propionyl (Any N-term); Propionyl (K2); Propionyl (K6)	Propionyl (Any N-term); Propionyl (K83); Propionyl (K87)	46.55	1008.67	2	505.342	6.9e-05	70.965	6170	1	1	6	first_cycle:8373;last_cycle:8373;first_scan:32173;last_scan:32173;first_time:70.965;last_time:70.965;raw_file_identifier:HF2_025222;	1	Propionyl (K2) = 1.0,Propionyl (K6) = 1.0	TS_H1.6_H1T
IKLALKR	Propionyl (Any N-term); Propionyl (K2); Lactyl_DP (K6)	Propionyl (Any N-term); Propionyl (K83); Lactyl_DP (K87)	28.87	1024.66	2	513.34	0.000809	68.54	6669	1	1	6	first_cycle:8285;last_cycle:8285;first_scan:31014;last_scan:31014;first_time:68.540;last_time:68.540;raw_file_identifier:HF2_025222;	1	Propionyl (K2) = 1.0,Lactyl_DP (K6) = 1.0	TS_H1.6_H1T
IKLALKR	Propionyl (Any N-term); Lactyl_DP (K2); Propionyl (K6)	Propionyl (Any N-term); Lactyl_DP (K83); Propionyl (K87)	47.28	1024.66	2	513.34	9e-06	66.049	6667	1	1	6	first_cycle:8176;last_cycle:8176;first_scan:29855;last_scan:29855;first_time:66.049;last_time:66.049;raw_file_identifier:HF2_025222;	1	Lactyl_DP (K2) = 1.0,Propionyl (K6) = 1.0	TS_H1.6_H1T
GKKPGLAPAR	Propionyl (Any N-term); Propionyl (K2)	Propionyl (Any N-term); Propionyl (K27)	48.24	1105.66	2	553.838	-5.1e-05	31.941	8688	2	2	6	first_cycle:6671;last_cycle:6671;first_scan:13492;last_scan:13492;first_time:31.941;last_time:31.941;raw_file_identifier:HF2_025222;	0.01	Propionyl (K2) = 0.01	TS_H1.6_H1T
GKKPGLAPAR	Propionyl (Any N-term); Propionyl (K3)	Propionyl (Any N-term); Propionyl (K28)	68.41	1105.66	2	553.838	4.8e-05	31.763	8690	1	1	7	first_cycle:6666;last_cycle:6666;first_scan:13403;last_scan:13403;first_time:31.763;last_time:31.763;raw_file_identifier:HF2_025222;	0.99	Propionyl (K3) = 0.99	TS_H1.6_H1T
GKKPGLAPAR	Propionyl (Any N-term); Propionyl (K2); Acetyl (K3)	Propionyl (Any N-term); Propionyl (K27); Acetyl (K28)	29.86	1147.67	2	574.842	-0.000431	38.271	9499	1	1	7	first_cycle:7127;last_cycle:7127;first_scan:16589;last_scan:16589;first_time:38.271;last_time:38.271;raw_file_identifier:HF2_025222;	0.92	Propionyl (K2) = 0.92,Acetyl (K3) = 0.92	TS_H1.6_H1T
GKKPGLAPAR	Propionyl (Any N-term); Acetyl (K2); Propionyl (K3)	Propionyl (Any N-term); Acetyl (K27); Propionyl (K28)	37.39	1147.67	2	574.842	-0.000431	39.015	9500	1	1	8	first_cycle:7144;last_cycle:7144;first_scan:16936;last_scan:16936;first_time:39.015;last_time:39.015;raw_file_identifier:HF2_025222;	0.95	Acetyl (K2) = 0.95,Propionyl (K3) = 0.95	TS_H1.6_H1T
GKKPGLAPAR	Propionyl (Any N-term); Propionyl (K2); Propionyl (K3)	Propionyl (Any N-term); Propionyl (K27); Propionyl (K28)	65.86	1161.69	2	581.851	0.000141	41.937	9816	1	1	7	first_cycle:7228;last_cycle:7228;first_scan:18340;last_scan:18340;first_time:41.937;last_time:41.937;raw_file_identifier:HF2_025222;	0.99	Propionyl (K2) = 0.99,Propionyl (K3) = 0.99	TS_H1.6_H1T
GKKPGLAPAR	Propionyl (Any N-term); Acetyl (K2); Butyryl (K3)	Propionyl (Any N-term); Acetyl (K27); Butyryl (K28)	39.33	1161.69	2	581.85	-0.000359	42.115	9812	3	3	6	first_cycle:7236;last_cycle:7236;first_scan:18431;last_scan:18431;first_time:42.115;last_time:42.115;raw_file_identifier:HF2_025222;	0.01	Acetyl (K2) = 0.01,Butyryl (K3) = 0.01	TS_H1.6_H1T
GKKPGLAPAR	Propionyl (Any N-term); Butyryl (K2); Acetyl (K3)	Propionyl (Any N-term); Butyryl (K27); Acetyl (K28)	42.81	1161.69	2	581.851	0.000141	41.937	9816	3	2	6	first_cycle:7228;last_cycle:7228;first_scan:18340;last_scan:18340;first_time:41.937;last_time:41.937;raw_file_identifier:HF2_025222;	0	Butyryl (K2) = 0.0,Acetyl (K3) = 0.0	TS_H1.6_H1T
GKKPGLAPAR	Propionyl (Any N-term); Propionyl (K2); Lactyl_DP (K3)	Propionyl (Any N-term); Propionyl (K27); Lactyl_DP (K28)	43.72	1177.68	2	589.848	0.000281	37.687	10178	2	2	7	first_cycle:7114;last_cycle:7114;first_scan:16317;last_scan:16317;first_time:37.687;last_time:37.687;raw_file_identifier:HF2_025222;	0.38	Propionyl (K2) = 0.38,Lactyl_DP (K3) = 0.38	TS_H1.6_H1T
GKKPGLAPAR	Propionyl (Any N-term); Lactyl_DP (K2); Propionyl (K3)	Propionyl (Any N-term); Lactyl_DP (K27); Propionyl (K28)	45.93	1177.68	2	589.848	0.000281	37.687	10178	1	1	7	first_cycle:7114;last_cycle:7114;first_scan:16317;last_scan:16317;first_time:37.687;last_time:37.687;raw_file_identifier:HF2_025222;	0.62	Lactyl_DP (K2) = 0.62,Propionyl (K3) = 0.62	TS_H1.6_H1T
KTKGAKGVQQR	Propionyl (Any N-term); Propionyl (K3); Acetyl (K6)	Propionyl (Any N-term); Propionyl (K168); Acetyl (K171)	36.99	1353.77	2	677.894	-8.9e-05	22.674	13818	1	1	7	first_cycle:6131;last_cycle:6131;first_scan:8905;last_scan:8905;first_time:22.674;last_time:22.674;raw_file_identifier:HF2_025222;	1	Propionyl (K3) = 1.0,Acetyl (K6) = 1.0	TS_H1.6_H1T
KTKGAKGVQQR	Propionyl (Any N-term); Acetyl (K3); Butyryl (K6)	Propionyl (Any N-term); Acetyl (K168); Butyryl (K171)	37.26	1367.79	2	684.902	0.000583	24.151	14133	4	4	7	first_cycle:6231;last_cycle:6231;first_scan:9629;last_scan:9629;first_time:24.151;last_time:24.151;raw_file_identifier:HF2_025222;	0	Acetyl (K3) = 0.0,Butyryl (K6) = 0.0	TS_H1.6_H1T
KTKGAKGVQQR	Propionyl (Any N-term); Propionyl (K1); Propionyl (K6)	Propionyl (Any N-term); Propionyl (K166); Propionyl (K171)	67.43	1367.79	2	684.901	-0.000117	25.38	14127	2	2	10	first_cycle:6318;last_cycle:6318;first_scan:10240;last_scan:10240;first_time:25.380;last_time:25.380;raw_file_identifier:HF2_025222;	0	Propionyl (K1) = 0.0,Propionyl (K6) = 1.0	TS_H1.6_H1T
KTKGAKGVQQR	Propionyl (Any N-term); Butyryl (K1); Acetyl (K3)	Propionyl (Any N-term); Butyryl (K166); Acetyl (K168)	38.37	1367.79	2	684.902	0.000183	26.271	14130	4	3	8	first_cycle:6364;last_cycle:6364;first_scan:10684;last_scan:10684;first_time:26.271;last_time:26.271;raw_file_identifier:HF2_025222;	0	Butyryl (K1) = 0.0,Acetyl (K3) = 0.0	TS_H1.6_H1T
KTKGAKGVQQR	Propionyl (Any N-term); Propionyl (K3); Propionyl (K6)	Propionyl (Any N-term); Propionyl (K168); Propionyl (K171)	94.39	1367.79	2	684.901	-0.000117	25.38	14127	1	1	10	first_cycle:6318;last_cycle:6318;first_scan:10240;last_scan:10240;first_time:25.380;last_time:25.380;raw_file_identifier:HF2_025222;	1	Propionyl (K3) = 1.0,Propionyl (K6) = 1.0	TS_H1.6_H1T
KTKGAKGVQQR	Propionyl (Any N-term); Butyryl (K3); Acetyl (K6)	Propionyl (Any N-term); Butyryl (K168); Acetyl (K171)	40.61	1367.79	2	684.901	-0.000117	25.38	14127	4	3	7	first_cycle:6318;last_cycle:6318;first_scan:10240;last_scan:10240;first_time:25.380;last_time:25.380;raw_file_identifier:HF2_025222;	0	Butyryl (K3) = 0.0,Acetyl (K6) = 0.0	TS_H1.6_H1T
KTKGAKGVQQR	Propionyl (Any N-term); Propionyl (K1); Propionyl (K3)	Propionyl (Any N-term); Propionyl (K166); Propionyl (K168)	87.86	1367.79	2	684.902	0.000183	26.271	14130	1	1	10	first_cycle:6364;last_cycle:6364;first_scan:10684;last_scan:10684;first_time:26.271;last_time:26.271;raw_file_identifier:HF2_025222;	1	Propionyl (K1) = 1.0,Propionyl (K3) = 1.0	TS_H1.6_H1T
KTKGAKGVQQR	Propionyl (Any N-term); Propionyl (K1); Propionyl (K6); Oxidation (Q9)	Propionyl (Any N-term); Propionyl (K166); Propionyl (K171); Oxidation (Q174)	38.36	1383.78	2	692.899	0.000323	24.905	14464	4	4	8	first_cycle:6288;last_cycle:6288;first_scan:9999;last_scan:9999;first_time:24.905;last_time:24.905;raw_file_identifier:HF2_025222;	0	Propionyl (K1) = 0.0,Propionyl (K6) = 1.0,Oxidation (Q9) = 0.83	TS_H1.6_H1T
KTKGAKGVQQR	Propionyl (Any N-term); Propionyl (K3); Lactyl_DP (K6)	Propionyl (Any N-term); Propionyl (K168); Lactyl_DP (K171)	39.03	1383.78	2	692.899	0.000323	24.905	14464	3	3	7	first_cycle:6288;last_cycle:6288;first_scan:9999;last_scan:9999;first_time:24.905;last_time:24.905;raw_file_identifier:HF2_025222;	0	Propionyl (K3) = 1.0,Lactyl_DP (K6) = 0.0	TS_H1.6_H1T
KTKGAKGVQQR	Propionyl (Any N-term); Butyryl (K3); Acetyl (K6); Oxidation (Q9)	Propionyl (Any N-term); Butyryl (K168); Acetyl (K171); Oxidation (Q174)	34.85	1383.78	2	692.899	0.000323	24.905	14464	5	5	7	first_cycle:6288;last_cycle:6288;first_scan:9999;last_scan:9999;first_time:24.905;last_time:24.905;raw_file_identifier:HF2_025222;	0	Butyryl (K3) = 0.0,Acetyl (K6) = 0.0,Oxidation (Q9) = 0.83	TS_H1.6_H1T
KTKGAKGVQQR	Propionyl (Any N-term); Propionyl (K3); Propionyl (K6); Oxidation (Q10)	Propionyl (Any N-term); Propionyl (K168); Propionyl (K171); Oxidation (Q175)	71.06	1383.78	2	692.899	0.000323	24.905	14464	2	2	9	first_cycle:6288;last_cycle:6288;first_scan:9999;last_scan:9999;first_time:24.905;last_time:24.905;raw_file_identifier:HF2_025222;	0.17	Propionyl (K3) = 1.0,Propionyl (K6) = 1.0,Oxidation (Q10) = 0.17	TS_H1.6_H1T
KTKGAKGVQQR	Propionyl (Any N-term); Propionyl (K3); Propionyl (K6); Oxidation (Q9)	Propionyl (Any N-term); Propionyl (K168); Propionyl (K171); Oxidation (Q174)	77.86	1383.78	2	692.899	0.000323	24.905	14464	1	1	10	first_cycle:6288;last_cycle:6288;first_scan:9999;last_scan:9999;first_time:24.905;last_time:24.905;raw_file_identifier:HF2_025222;	0.83	Propionyl (K3) = 1.0,Propionyl (K6) = 1.0,Oxidation (Q9) = 0.83	TS_H1.6_H1T
KTKGAKGVQQR	Propionyl (Any N-term); Lactyl_DP (K3); Propionyl (K6)	Propionyl (Any N-term); Lactyl_DP (K168); Propionyl (K171)	27.42	1383.78	2	692.899	-7.7e-05	22.459	14463	1	1	6	first_cycle:6114;last_cycle:6114;first_scan:8798;last_scan:8798;first_time:22.459;last_time:22.459;raw_file_identifier:HF2_025222;	0.98	Lactyl_DP (K3) = 0.98,Propionyl (K6) = 0.99	TS_H1.6_H1T
KTKGAKGVQQR	Propionyl (Any N-term); Propionyl (K1); Propionyl (K3); Acetyl (K6)	Propionyl (Any N-term); Propionyl (K166); Propionyl (K168); Acetyl (K171)	80.92	1409.8	2	705.907	0.000503	33.857	15019	1	1	10	first_cycle:6788;last_cycle:6788;first_scan:14435;last_scan:14435;first_time:33.857;last_time:33.857;raw_file_identifier:HF2_025222;	1	Propionyl (K1) = 1.0,Propionyl (K3) = 1.0,Acetyl (K6) = 1.0	TS_H1.6_H1T
KTKGAKGVQQR	Propionyl (Any N-term); Acetyl (K1); Butyryl (K3); Acetyl (K6)	Propionyl (Any N-term); Acetyl (K166); Butyryl (K168); Acetyl (K171)	33.93	1409.8	2	705.907	0.000503	33.857	15019	2	2	8	first_cycle:6788;last_cycle:6788;first_scan:14435;last_scan:14435;first_time:33.857;last_time:33.857;raw_file_identifier:HF2_025222;	0	Acetyl (K1) = 0.0,Butyryl (K3) = 0.0,Acetyl (K6) = 1.0	TS_H1.6_H1T
KTKGAKGVQQR	Propionyl (Any N-term); Propionyl (K1); Acetyl (K3); Propionyl (K6)	Propionyl (Any N-term); Propionyl (K166); Acetyl (K168); Propionyl (K171)	74.83	1409.8	2	705.907	0.000203	33.657	15017	1	1	10	first_cycle:6775;last_cycle:6775;first_scan:14333;last_scan:14333;first_time:33.657;last_time:33.657;raw_file_identifier:HF2_025222;	1	Propionyl (K1) = 1.0,Acetyl (K3) = 1.0,Propionyl (K6) = 1.0	TS_H1.6_H1T
KTKGAKGVQQR	Propionyl (Any N-term); Acetyl (K1); Propionyl (K3); Propionyl (K6)	Propionyl (Any N-term); Acetyl (K166); Propionyl (K168); Propionyl (K171)	72.13	1409.8	2	705.908	0.001503	33.485	15020	1	1	10	first_cycle:6762;last_cycle:6762;first_scan:14245;last_scan:14245;first_time:33.485;last_time:33.485;raw_file_identifier:HF2_025222;	1	Acetyl (K1) = 1.0,Propionyl (K3) = 1.0,Propionyl (K6) = 1.0	TS_H1.6_H1T
KTKGAKGVQQR	Propionyl (Any N-term); Acetyl (K1); Acetyl (K3); Butyryl (K6)	Propionyl (Any N-term); Acetyl (K166); Acetyl (K168); Butyryl (K171)	29.34	1409.8	2	705.908	0.001503	33.485	15020	3	3	7	first_cycle:6762;last_cycle:6762;first_scan:14245;last_scan:14245;first_time:33.485;last_time:33.485;raw_file_identifier:HF2_025222;	0	Acetyl (K1) = 1.0,Acetyl (K3) = 0.0,Butyryl (K6) = 0.0	TS_H1.6_H1T
KTKGAKGVQQR	Propionyl (Any N-term); Propionyl (K1); Propionyl (K3); Propionyl (K6)	Propionyl (Any N-term); Propionyl (K166); Propionyl (K168); Propionyl (K171)	92.31	1423.81	2	712.915	7.6e-05	37.108	15360	1	1	10	first_cycle:7092;last_cycle:7092;first_scan:16043;last_scan:16043;first_time:37.108;last_time:37.108;raw_file_identifier:HF2_025222;	1	Propionyl (K1) = 1.0,Propionyl (K3) = 1.0,Propionyl (K6) = 1.0	TS_H1.6_H1T
KTKGAKGVQQR	Propionyl (Any N-term); Butyryl (K1); Acetyl (K3); Propionyl (K6)	Propionyl (Any N-term); Butyryl (K166); Acetyl (K168); Propionyl (K171)	46.87	1423.81	2	712.915	7.6e-05	37.108	15360	3	2	8	first_cycle:7092;last_cycle:7092;first_scan:16043;last_scan:16043;first_time:37.108;last_time:37.108;raw_file_identifier:HF2_025222;	0	Butyryl (K1) = 0.0,Acetyl (K3) = 0.0,Propionyl (K6) = 1.0	TS_H1.6_H1T
KTKGAKGVQQR	Propionyl (Any N-term); Acetyl (K1); Butyryl (K3); Propionyl (K6)	Propionyl (Any N-term); Acetyl (K166); Butyryl (K168); Propionyl (K171)	35.42	1423.81	2	712.915	0.000476	37.317	15365	3	3	8	first_cycle:7106;last_cycle:7106;first_scan:16144;last_scan:16144;first_time:37.317;last_time:37.317;raw_file_identifier:HF2_025222;	0	Acetyl (K1) = 0.0,Butyryl (K3) = 0.0,Propionyl (K6) = 1.0	TS_H1.6_H1T
KTKGAKGVQQR	Propionyl (Any N-term); Propionyl (K1); Acetyl (K3); Butyryl (K6)	Propionyl (Any N-term); Propionyl (K166); Acetyl (K168); Butyryl (K171)	32.75	1423.81	2	712.915	7.6e-05	37.108	15360	4	3	7	first_cycle:7092;last_cycle:7092;first_scan:16043;last_scan:16043;first_time:37.108;last_time:37.108;raw_file_identifier:HF2_025222;	0	Propionyl (K1) = 1.0,Acetyl (K3) = 0.0,Butyryl (K6) = 0.0	TS_H1.6_H1T
KTKGAKGVQQR	Propionyl (Any N-term); Lactyl_DP (K1); Propionyl (K3); Propionyl (K6)	Propionyl (Any N-term); Lactyl_DP (K166); Propionyl (K168); Propionyl (K171)	71.96	1439.81	2	720.912	-0.000584	33.359	15792	1	1	10	first_cycle:6757;last_cycle:6757;first_scan:14184;last_scan:14184;first_time:33.359;last_time:33.359;raw_file_identifier:HF2_025222;	0.98	Lactyl_DP (K1) = 0.98,Propionyl (K3) = 0.98,Propionyl (K6) = 1.0	TS_H1.6_H1T
KTKGAKGVQQR	Propionyl (Any N-term); Propionyl (K1); Propionyl (K3); Lactyl_DP (K6)	Propionyl (Any N-term); Propionyl (K166); Propionyl (K168); Lactyl_DP (K171)	89.41	1439.81	2	720.913	0.001216	33.747	15801	1	1	10	first_cycle:6783;last_cycle:6783;first_scan:14379;last_scan:14379;first_time:33.747;last_time:33.747;raw_file_identifier:HF2_025222;	1	Propionyl (K1) = 1.0,Propionyl (K3) = 1.0,Lactyl_DP (K6) = 1.0	TS_H1.6_H1T
KTKGAKGVQQR	Propionyl (Any N-term); Propionyl (K1); Propionyl (K3); Propionyl (K6); Oxidation (Q9)	Propionyl (Any N-term); Propionyl (K166); Propionyl (K168); Propionyl (K171); Oxidation (Q174)	71.41	1439.81	2	720.912	0.000316	36.359	15797	1	1	10	first_cycle:7028;last_cycle:7028;first_scan:15665;last_scan:15665;first_time:36.359;last_time:36.359;raw_file_identifier:HF2_025222;	0.92	Propionyl (K1) = 1.0,Propionyl (K3) = 1.0,Propionyl (K6) = 1.0,Oxidation (Q9) = 0.92	TS_H1.6_H1T
KTKGAKGVQQR	Propionyl (Any N-term); Butyryl (K1); Acetyl (K3); Propionyl (K6); Oxidation (Q10)	Propionyl (Any N-term); Butyryl (K166); Acetyl (K168); Propionyl (K171); Oxidation (Q175)	26.44	1439.81	2	720.913	0.000616	36.542	15799	5	5	7	first_cycle:7033;last_cycle:7033;first_scan:15751;last_scan:15751;first_time:36.542;last_time:36.542;raw_file_identifier:HF2_025222;	0	Butyryl (K1) = 0.0,Acetyl (K3) = 0.0,Propionyl (K6) = 1.0,Oxidation (Q10) = 0.46	TS_H1.6_H1T
KTKGAKGVQQR	Propionyl (Any N-term); Butyryl (K1); Acetyl (K3); Lactyl_DP (K6)	Propionyl (Any N-term); Butyryl (K166); Acetyl (K168); Lactyl_DP (K171)	44.13	1439.81	2	720.912	-8.4e-05	33.957	15794	4	3	8	first_cycle:6790;last_cycle:6790;first_scan:14480;last_scan:14480;first_time:33.957;last_time:33.957;raw_file_identifier:HF2_025222;	0	Butyryl (K1) = 0.0,Acetyl (K3) = 0.0,Lactyl_DP (K6) = 1.0	TS_H1.6_H1T
KTKGAKGVQQR	Propionyl (Any N-term); Propionyl (K1); Lactyl_DP (K3); Propionyl (K6)	Propionyl (Any N-term); Propionyl (K166); Lactyl_DP (K168); Propionyl (K171)	86.86	1439.81	2	720.911	-0.000684	34.596	15791	1	1	9	first_cycle:6845;last_cycle:6845;first_scan:14810;last_scan:14810;first_time:34.596;last_time:34.596;raw_file_identifier:HF2_025222;	0.98	Propionyl (K1) = 0.98,Lactyl_DP (K3) = 0.98,Propionyl (K6) = 1.0	TS_H1.6_H1T
KTKGAKGVQQR	Propionyl (Any N-term); Lactyl_DP (K1); Butyryl (K3); Acetyl (K6)	Propionyl (Any N-term); Lactyl_DP (K166); Butyryl (K168); Acetyl (K171)	29.23	1439.81	2	720.911	-0.000684	34.596	15791	7	5	7	first_cycle:6845;last_cycle:6845;first_scan:14810;last_scan:14810;first_time:34.596;last_time:34.596;raw_file_identifier:HF2_025222;	0	Lactyl_DP (K1) = 0.02,Butyryl (K3) = 0.0,Acetyl (K6) = 0.0	TS_H1.6_H1T
KTKGAKGVQQR	Propionyl (Any N-term); Acetyl (K1); Butyryl (K3); Propionyl (K6); Oxidation (Q9)	Propionyl (Any N-term); Acetyl (K166); Butyryl (K168); Propionyl (K171); Oxidation (Q174)	32.79	1439.81	2	720.912	0.000316	36.359	15797	5	5	8	first_cycle:7028;last_cycle:7028;first_scan:15665;last_scan:15665;first_time:36.359;last_time:36.359;raw_file_identifier:HF2_025222;	0	Acetyl (K1) = 0.0,Butyryl (K3) = 0.0,Propionyl (K6) = 1.0,Oxidation (Q9) = 0.92	TS_H1.6_H1T
KTKGAKGVQQR	Propionyl (Any N-term); Butyryl (K1); Acetyl (K3); Propionyl (K6); Oxidation (Q9)	Propionyl (Any N-term); Butyryl (K166); Acetyl (K168); Propionyl (K171); Oxidation (Q174)	34.36	1439.81	2	720.912	0.000316	36.359	15797	4	4	8	first_cycle:7028;last_cycle:7028;first_scan:15665;last_scan:15665;first_time:36.359;last_time:36.359;raw_file_identifier:HF2_025222;	0	Butyryl (K1) = 0.0,Acetyl (K3) = 0.0,Propionyl (K6) = 1.0,Oxidation (Q9) = 0.92	TS_H1.6_H1T
KTKGAKGVQQR	Propionyl (Any N-term); Propionyl (K1); Propionyl (K3); Propionyl (K6); Oxidation (Q10)	Propionyl (Any N-term); Propionyl (K166); Propionyl (K168); Propionyl (K171); Oxidation (Q175)	60.84	1439.81	2	720.913	0.000616	36.542	15799	2	2	8	first_cycle:7033;last_cycle:7033;first_scan:15751;last_scan:15751;first_time:36.542;last_time:36.542;raw_file_identifier:HF2_025222;	0.46	Propionyl (K1) = 1.0,Propionyl (K3) = 1.0,Propionyl (K6) = 1.0,Oxidation (Q10) = 0.46	TS_H1.6_H1T
GFSVSKLIPEALSTSQER	Propionyl (Any N-term)	Propionyl (Any N-term)	65.67	2004.05	3	669.026	0.000841	65.691	24976	1	1	8	first_cycle:8168;last_cycle:8168;first_scan:29693;last_scan:29693;first_time:65.691;last_time:65.691;raw_file_identifier:HF2_025222;			TS_H1.6_H1T
GFSVSKLIPEALSTSQER	Propionyl (Any N-term); Propionyl (K6)	Propionyl (Any N-term); Propionyl (K44)	99.44	2060.08	2	1031.05	0.000342	73.367	25327	1	1	11	first_cycle:8438;last_cycle:8438;first_scan:33302;last_scan:33302;first_time:73.367;last_time:73.367;raw_file_identifier:HF2_025222;	1	Propionyl (K6) = 1.0	TS_H1.6_H1T
GFSVSKLIPEALSTSQER	Propionyl (Any N-term); Lactyl_DP (K6)	Propionyl (Any N-term); Lactyl_DP (K44)	68	2076.07	3	693.032	-4e-06	72.433	25427	1	1	9	first_cycle:8413;last_cycle:8413;first_scan:32865;last_scan:32865;first_time:72.433;last_time:72.433;raw_file_identifier:HF2_025222;	1	Lactyl_DP (K6) = 1.0	TS_H1.6_H1T
AANPNSGKAKMVMQKTDLR	Propionyl (Any N-term); Propionyl (K8); Propionyl (K15)	Propionyl (Any N-term); Propionyl (K191); Propionyl (K198)	56.02	2227.15	3	743.391	0.001569	54.179	26323	2	2	9	first_cycle:7723;last_cycle:7723;first_scan:24226;last_scan:24226;first_time:54.179;last_time:54.179;raw_file_identifier:HF2_025222;	0	Propionyl (K8) = 0.0,Propionyl (K15) = 1.0	TS_H1.6_H1T
AANPNSGKAKMVMQKTDLR	Propionyl (Any N-term); Propionyl (K10); Propionyl (K15)	Propionyl (Any N-term); Propionyl (K193); Propionyl (K198)	86.88	2227.15	3	743.391	0.001569	54.179	26323	1	1	10	first_cycle:7723;last_cycle:7723;first_scan:24226;last_scan:24226;first_time:54.179;last_time:54.179;raw_file_identifier:HF2_025222;	1	Propionyl (K10) = 1.0,Propionyl (K15) = 1.0	TS_H1.6_H1T
AANPNSGKAKMVMQKTDLR	Propionyl (Any N-term); Propionyl (K10); Oxidation (M13); Propionyl (K15)	Propionyl (Any N-term); Propionyl (K193); Oxidation (M196); Propionyl (K198)	66.69	2243.14	2	1122.58	-0.001667	47.697	26428	1	1	10	first_cycle:7488;last_cycle:7488;first_scan:21138;last_scan:21138;first_time:47.697;last_time:47.697;raw_file_identifier:HF2_025222;	0.99	Propionyl (K10) = 1.0,Oxidation (M13) = 0.99,Propionyl (K15) = 1.0	TS_H1.6_H1T
AANPNSGKAKMVMQKTDLR	Propionyl (Any N-term); Propionyl (K8); Oxidation (Q14); Propionyl (K15)	Propionyl (Any N-term); Propionyl (K191); Oxidation (Q197); Propionyl (K198)	35.53	2243.14	2	1122.58	0.003433	48.142	26431	5	5	8	first_cycle:7498;last_cycle:7498;first_scan:21346;last_scan:21346;first_time:48.142;last_time:48.142;raw_file_identifier:HF2_025222;	0	Propionyl (K8) = 0.06,Oxidation (Q14) = 0.01,Propionyl (K15) = 1.0	TS_H1.6_H1T
AANPNSGKAKMVMQKTDLR	Propionyl (Any N-term); Lactyl_DP (K10); Propionyl (K15)	Propionyl (Any N-term); Lactyl_DP (K193); Propionyl (K198)	47.52	2243.14	2	1122.58	0.003733	48.822	26432	4	4	10	first_cycle:7513;last_cycle:7513;first_scan:21658;last_scan:21658;first_time:48.822;last_time:48.822;raw_file_identifier:HF2_025222;	0	Lactyl_DP (K10) = 0.0,Propionyl (K15) = 1.0	TS_H1.6_H1T
AANPNSGKAKMVMQKTDLR	Propionyl (Any N-term); Lactyl_DP (K8); Propionyl (K15)	Propionyl (Any N-term); Lactyl_DP (K191); Propionyl (K198)	37.35	2243.14	3	748.721	0.00033	48.797	26430	4	4	7	first_cycle:7512;last_cycle:7512;first_scan:21648;last_scan:21648;first_time:48.797;last_time:48.797;raw_file_identifier:HF2_025222;	0.01	Lactyl_DP (K8) = 0.01,Propionyl (K15) = 1.0	TS_H1.6_H1T
AANPNSGKAKMVMQKTDLR	Propionyl (Any N-term); Propionyl (K10); Oxidation (Q14); Propionyl (K15)	Propionyl (Any N-term); Propionyl (K193); Oxidation (Q197); Propionyl (K198)	43.17	2243.14	2	1122.58	-0.001667	47.697	26428	2	2	10	first_cycle:7488;last_cycle:7488;first_scan:21138;last_scan:21138;first_time:47.697;last_time:47.697;raw_file_identifier:HF2_025222;	0	Propionyl (K10) = 1.0,Oxidation (Q14) = 0.0,Propionyl (K15) = 1.0	TS_H1.6_H1T
AANPNSGKAKMVMQKTDLR	Propionyl (Any N-term); Propionyl (K10); Oxidation (M11); Propionyl (K15)	Propionyl (Any N-term); Propionyl (K193); Oxidation (M194); Propionyl (K198)	87.75	2243.14	2	1122.58	0.003733	48.822	26432	1	1	11	first_cycle:7513;last_cycle:7513;first_scan:21658;last_scan:21658;first_time:48.822;last_time:48.822;raw_file_identifier:HF2_025222;	1	Propionyl (K10) = 1.0,Oxidation (M11) = 1.0,Propionyl (K15) = 1.0	TS_H1.6_H1T
AANPNSGKAKMVMQKTDLR	Propionyl (Any N-term); Propionyl (K8); Oxidation (M11); Propionyl (K15)	Propionyl (Any N-term); Propionyl (K191); Oxidation (M194); Propionyl (K198)	61.91	2243.14	2	1122.58	0.003733	48.822	26432	2	2	9	first_cycle:7513;last_cycle:7513;first_scan:21658;last_scan:21658;first_time:48.822;last_time:48.822;raw_file_identifier:HF2_025222;	0	Propionyl (K8) = 0.0,Oxidation (M11) = 1.0,Propionyl (K15) = 1.0	TS_H1.6_H1T
AANPNSGKAKMVMQKTDLR	Propionyl (Any N-term); Propionyl (K8); Oxidation (M13); Propionyl (K15)	Propionyl (Any N-term); Propionyl (K191); Oxidation (M196); Propionyl (K198)	52.73	2243.14	2	1122.58	0.003433	48.142	26431	2	2	9	first_cycle:7498;last_cycle:7498;first_scan:21346;last_scan:21346;first_time:48.142;last_time:48.142;raw_file_identifier:HF2_025222;	0.06	Propionyl (K8) = 0.06,Oxidation (M13) = 0.99,Propionyl (K15) = 1.0	TS_H1.6_H1T
AANPNSGKAKMVMQKTDLR	Propionyl (Any N-term); Propionyl (K10); Lactyl_DP (K15)	Propionyl (Any N-term); Propionyl (K193); Lactyl_DP (K198)	33.6	2243.14	2	1122.58	-0.001667	47.697	26428	5	5	9	first_cycle:7488;last_cycle:7488;first_scan:21138;last_scan:21138;first_time:47.697;last_time:47.697;raw_file_identifier:HF2_025222;	0	Propionyl (K10) = 1.0,Lactyl_DP (K15) = 0.0	TS_H1.6_H1T
AANPNSGKAKMVMQKTDLR	Propionyl (Any N-term); Lactyl_DP (K8); Oxidation (M13); Propionyl (K15)	Propionyl (Any N-term); Lactyl_DP (K191); Oxidation (M196); Propionyl (K198)	34.99	2259.14	3	754.053	0.00019	40.42	26524	5	5	7	first_cycle:7178;last_cycle:7178;first_scan:17598;last_scan:17598;first_time:40.420;last_time:40.420;raw_file_identifier:HF2_025222;	0.01	Lactyl_DP (K8) = 0.01,Oxidation (M13) = 0.95,Propionyl (K15) = 0.99	TS_H1.6_H1T
AANPNSGKAKMVMQKTDLR	Propionyl (Any N-term); Propionyl (K10); Oxidation (M11); Oxidation (Q14); Propionyl (K15)	Propionyl (Any N-term); Propionyl (K193); Oxidation (M194); Oxidation (Q197); Propionyl (K198)	41.73	2259.14	3	754.053	0.00019	40.42	26524	4	4	10	first_cycle:7178;last_cycle:7178;first_scan:17598;last_scan:17598;first_time:40.420;last_time:40.420;raw_file_identifier:HF2_025222;	0.04	Propionyl (K10) = 0.75,Oxidation (M11) = 0.87,Oxidation (Q14) = 0.04,Propionyl (K15) = 0.99	TS_H1.6_H1T
AANPNSGKAKMVMQKTDLR	Propionyl (Any N-term); Propionyl (K10); Oxidation (M11); Oxidation (M13); Propionyl (K15)	Propionyl (Any N-term); Propionyl (K193); Oxidation (M194); Oxidation (M196); Propionyl (K198)	54.33	2259.14	3	754.053	0.00019	40.42	26524	1	1	11	first_cycle:7178;last_cycle:7178;first_scan:17598;last_scan:17598;first_time:40.420;last_time:40.420;raw_file_identifier:HF2_025222;	0.71	Propionyl (K10) = 0.75,Oxidation (M11) = 0.87,Oxidation (M13) = 0.95,Propionyl (K15) = 0.99	TS_H1.6_H1T
AANPNSGKAKMVMQKTDLR	Propionyl (Any N-term); Propionyl (K8); Oxidation (M11); Oxidation (M13); Propionyl (K15)	Propionyl (Any N-term); Propionyl (K191); Oxidation (M194); Oxidation (M196); Propionyl (K198)	46.2	2259.14	3	754.053	0.00019	40.42	26524	3	3	9	first_cycle:7178;last_cycle:7178;first_scan:17598;last_scan:17598;first_time:40.420;last_time:40.420;raw_file_identifier:HF2_025222;	0.11	Propionyl (K8) = 0.11,Oxidation (M11) = 0.87,Oxidation (M13) = 0.95,Propionyl (K15) = 0.99	TS_H1.6_H1T
AANPNSGKAKMVMQKTDLR	Propionyl (Any N-term); Lactyl_DP (K10); Oxidation (M13); Propionyl (K15)	Propionyl (Any N-term); Lactyl_DP (K193); Oxidation (M196); Propionyl (K198)	46.71	2259.14	3	754.053	0.00019	40.42	26524	2	2	8	first_cycle:7178;last_cycle:7178;first_scan:17598;last_scan:17598;first_time:40.420;last_time:40.420;raw_file_identifier:HF2_025222;	0.12	Lactyl_DP (K10) = 0.12,Oxidation (M13) = 0.95,Propionyl (K15) = 0.99	TS_H1.6_H1T
AANPNSGKAKMVMQKTDLR	Propionyl (Any N-term); Acetyl (K8); Butyryl (K10); Propionyl (K15)	Propionyl (Any N-term); Acetyl (K191); Butyryl (K193); Propionyl (K198)	95.84	2283.17	2	1142.59	-0.000615	61.6	26674	3	3	13	first_cycle:8008;last_cycle:8008;first_scan:27760;last_scan:27760;first_time:61.600;last_time:61.600;raw_file_identifier:HF2_025222;	0	Acetyl (K8) = 0.0,Butyryl (K10) = 0.0,Propionyl (K15) = 1.0	TS_H1.6_H1T
AANPNSGKAKMVMQKTDLR	Propionyl (Any N-term); Propionyl (K8); Propionyl (K10); Propionyl (K15)	Propionyl (Any N-term); Propionyl (K191); Propionyl (K193); Propionyl (K198)	136.58	2283.17	2	1142.59	-0.000615	61.6	26674	1	1	15	first_cycle:8008;last_cycle:8008;first_scan:27760;last_scan:27760;first_time:61.600;last_time:61.600;raw_file_identifier:HF2_025222;	1	Propionyl (K8) = 1.0,Propionyl (K10) = 1.0,Propionyl (K15) = 1.0	TS_H1.6_H1T
AANPNSGKAKMVMQKTDLR	Propionyl (Any N-term); Butyryl (K8); Acetyl (K10); Propionyl (K15)	Propionyl (Any N-term); Butyryl (K191); Acetyl (K193); Propionyl (K198)	98.6	2283.17	2	1142.59	-0.000615	61.6	26674	2	2	13	first_cycle:8008;last_cycle:8008;first_scan:27760;last_scan:27760;first_time:61.600;last_time:61.600;raw_file_identifier:HF2_025222;	0	Butyryl (K8) = 0.0,Acetyl (K10) = 0.0,Propionyl (K15) = 1.0	TS_H1.6_H1T
AANPNSGKAKMVMQKTDLR	Propionyl (Any N-term); Butyryl (K8); Propionyl (K10); Acetyl (K15)	Propionyl (Any N-term); Butyryl (K191); Propionyl (K193); Acetyl (K198)	33.26	2283.17	2	1142.59	-0.000615	61.6	26674	6	5	8	first_cycle:8008;last_cycle:8008;first_scan:27760;last_scan:27760;first_time:61.600;last_time:61.600;raw_file_identifier:HF2_025222;	0	Butyryl (K8) = 0.0,Propionyl (K10) = 1.0,Acetyl (K15) = 0.0	TS_H1.6_H1T
AANPNSGKAKMVMQKTDLR	Propionyl (Any N-term); Propionyl (K8); Acetyl (K10); Butyryl (K15)	Propionyl (Any N-term); Propionyl (K191); Acetyl (K193); Butyryl (K198)	41.03	2283.17	2	1142.59	0.001485	61.773	26676	4	4	9	first_cycle:8020;last_cycle:8020;first_scan:27846;last_scan:27846;first_time:61.773;last_time:61.773;raw_file_identifier:HF2_025222;	0	Propionyl (K8) = 1.0,Acetyl (K10) = 0.0,Butyryl (K15) = 0.0	TS_H1.6_H1T
AANPNSGKAKMVMQKTDLR	Propionyl (Any N-term); Propionyl (K8); Butyryl (K10); Acetyl (K15)	Propionyl (Any N-term); Propionyl (K191); Butyryl (K193); Acetyl (K198)	60.72	2283.17	2	1142.59	-0.000615	61.6	26674	5	4	10	first_cycle:8008;last_cycle:8008;first_scan:27760;last_scan:27760;first_time:61.600;last_time:61.600;raw_file_identifier:HF2_025222;	0	Propionyl (K8) = 1.0,Butyryl (K10) = 0.0,Acetyl (K15) = 0.0	TS_H1.6_H1T
AANPNSGKAKMVMQKTDLR	Propionyl (Any N-term); Lactyl_DP (K8); Acetyl (K10); Propionyl (K15)	Propionyl (Any N-term); Lactyl_DP (K191); Acetyl (K193); Propionyl (K198)	42.52	2285.15	3	762.727	0.00321	63.028	26700	2	1	10	first_cycle:8060;last_cycle:8060;first_scan:28441;last_scan:28441;first_time:63.028;last_time:63.028;raw_file_identifier:HF2_025222;	0.44	Lactyl_DP (K8) = 0.44,Acetyl (K10) = 0.5,Propionyl (K15) = 1.0	TS_H1.6_H1T
AANPNSGKAKMVMQKTDLR	Propionyl (Any N-term); Acetyl (K8); Propionyl (K10); Oxidation (M11); Propionyl (K15)	Propionyl (Any N-term); Acetyl (K191); Propionyl (K193); Oxidation (M194); Propionyl (K198)	33.83	2285.15	3	762.727	0.00321	63.028	26700	3	2	9	first_cycle:8060;last_cycle:8060;first_scan:28441;last_scan:28441;first_time:63.028;last_time:63.028;raw_file_identifier:HF2_025222;	0.06	Acetyl (K8) = 0.5,Propionyl (K10) = 0.06,Oxidation (M11) = 0.12,Propionyl (K15) = 1.0	TS_H1.6_H1T
AANPNSGKAKMVMQKTDLR	Propionyl (Any N-term); Propionyl (K8); Butyryl (K10); Propionyl (K15)	Propionyl (Any N-term); Propionyl (K191); Butyryl (K193); Propionyl (K198)	28.51	2297.19	3	766.739	0.002279	64.097	26767	2	2	9	first_cycle:8091;last_cycle:8091;first_scan:28940;last_scan:28940;first_time:64.097;last_time:64.097;raw_file_identifier:HF2_025222;	0.1	Propionyl (K8) = 0.1,Butyryl (K10) = 0.1,Propionyl (K15) = 1.0	TS_H1.6_H1T
AANPNSGKAKMVMQKTDLR	Propionyl (Any N-term); Butyryl (K8); Propionyl (K10); Propionyl (K15)	Propionyl (Any N-term); Butyryl (K191); Propionyl (K193); Propionyl (K198)	38.11	2297.19	3	766.739	0.002279	64.097	26767	1	1	9	first_cycle:8091;last_cycle:8091;first_scan:28940;last_scan:28940;first_time:64.097;last_time:64.097;raw_file_identifier:HF2_025222;	0.9	Butyryl (K8) = 0.9,Propionyl (K10) = 0.9,Propionyl (K15) = 1.0	TS_H1.6_H1T
AANPNSGKAKMVMQKTDLR	Propionyl (Any N-term); Propionyl (K8); Propionyl (K10); Oxidation (M13); Propionyl (K15)	Propionyl (Any N-term); Propionyl (K191); Propionyl (K193); Oxidation (M196); Propionyl (K198)	121.06	2299.17	2	1150.59	0.002226	55.595	26799	1	1	15	first_cycle:7785;last_cycle:7785;first_scan:24928;last_scan:24928;first_time:55.595;last_time:55.595;raw_file_identifier:HF2_025222;	0.99	Propionyl (K8) = 1.0,Propionyl (K10) = 1.0,Oxidation (M13) = 1.0,Propionyl (K15) = 1.0	TS_H1.6_H1T
AANPNSGKAKMVMQKTDLR	Propionyl (Any N-term); Propionyl (K8); Lactyl_DP (K10); Propionyl (K15)	Propionyl (Any N-term); Propionyl (K191); Lactyl_DP (K193); Propionyl (K198)	68.77	2299.17	2	1150.59	0.000426	56.027	26793	5	4	13	first_cycle:7794;last_cycle:7794;first_scan:25128;last_scan:25128;first_time:56.027;last_time:56.027;raw_file_identifier:HF2_025222;	0	Propionyl (K8) = 1.0,Lactyl_DP (K10) = 0.0,Propionyl (K15) = 1.0	TS_H1.6_H1T
AANPNSGKAKMVMQKTDLR	Propionyl (Any N-term); Acetyl (K8); Butyryl (K10); Oxidation (M13); Propionyl (K15)	Propionyl (Any N-term); Acetyl (K191); Butyryl (K193); Oxidation (M196); Propionyl (K198)	57.87	2299.17	3	767.397	0.000925	55.987	26796	6	5	9	first_cycle:7793;last_cycle:7793;first_scan:25109;last_scan:25109;first_time:55.987;last_time:55.987;raw_file_identifier:HF2_025222;	0	Acetyl (K8) = 0.0,Butyryl (K10) = 0.0,Oxidation (M13) = 0.0,Propionyl (K15) = 1.0	TS_H1.6_H1T
AANPNSGKAKMVMQKTDLR	Propionyl (Any N-term); Butyryl (K8); Acetyl (K10); Oxidation (M13); Propionyl (K15)	Propionyl (Any N-term); Butyryl (K191); Acetyl (K193); Oxidation (M196); Propionyl (K198)	94.85	2299.17	2	1150.59	0.002226	55.595	26799	3	2	12	first_cycle:7785;last_cycle:7785;first_scan:24928;last_scan:24928;first_time:55.595;last_time:55.595;raw_file_identifier:HF2_025222;	0	Butyryl (K8) = 0.0,Acetyl (K10) = 0.0,Oxidation (M13) = 1.0,Propionyl (K15) = 1.0	TS_H1.6_H1T
AANPNSGKAKMVMQKTDLR	Propionyl (Any N-term); Propionyl (K8); Propionyl (K10); Oxidation (Q14); Propionyl (K15)	Propionyl (Any N-term); Propionyl (K191); Propionyl (K193); Oxidation (Q197); Propionyl (K198)	71.8	2299.17	2	1150.59	-0.002574	55.128	26786	5	4	13	first_cycle:7772;last_cycle:7772;first_scan:24702;last_scan:24702;first_time:55.128;last_time:55.128;raw_file_identifier:HF2_025222;	0	Propionyl (K8) = 1.0,Propionyl (K10) = 1.0,Oxidation (Q14) = 0.0,Propionyl (K15) = 1.0	TS_H1.6_H1T
AANPNSGKAKMVMQKTDLR	Propionyl (Any N-term); Lactyl_DP (K8); Propionyl (K10); Propionyl (K15)	Propionyl (Any N-term); Lactyl_DP (K191); Propionyl (K193); Propionyl (K198)	46.71	2299.17	3	767.397	0.000925	56.173	26795	6	5	8	first_cycle:7798;last_cycle:7798;first_scan:25196;last_scan:25196;first_time:56.173;last_time:56.173;raw_file_identifier:HF2_025222;	0	Lactyl_DP (K8) = 0.0,Propionyl (K10) = 0.95,Propionyl (K15) = 1.0	TS_H1.6_H1T
AANPNSGKAKMVMQKTDLR	Propionyl (Any N-term); Butyryl (K8); Acetyl (K10); Oxidation (M11); Propionyl (K15)	Propionyl (Any N-term); Butyryl (K191); Acetyl (K193); Oxidation (M194); Propionyl (K198)	83.8	2299.17	2	1150.59	0.000426	56.027	26793	4	3	13	first_cycle:7794;last_cycle:7794;first_scan:25128;last_scan:25128;first_time:56.027;last_time:56.027;raw_file_identifier:HF2_025222;	0	Butyryl (K8) = 0.0,Acetyl (K10) = 0.0,Oxidation (M11) = 1.0,Propionyl (K15) = 1.0	TS_H1.6_H1T
AANPNSGKAKMVMQKTDLR	Propionyl (Any N-term); Propionyl (K8); Propionyl (K10); Lactyl_DP (K15)	Propionyl (Any N-term); Propionyl (K191); Propionyl (K193); Lactyl_DP (K198)	60.5	2299.17	2	1150.59	-0.002574	55.128	26786	6	5	12	first_cycle:7772;last_cycle:7772;first_scan:24702;last_scan:24702;first_time:55.128;last_time:55.128;raw_file_identifier:HF2_025222;	0	Propionyl (K8) = 1.0,Propionyl (K10) = 1.0,Lactyl_DP (K15) = 0.0	TS_H1.6_H1T
AANPNSGKAKMVMQKTDLR	Propionyl (Any N-term); Acetyl (K8); Butyryl (K10); Oxidation (M11); Propionyl (K15)	Propionyl (Any N-term); Acetyl (K191); Butyryl (K193); Oxidation (M194); Propionyl (K198)	40.08	2299.17	3	767.395	-0.001475	58.167	26787	4	4	13	first_cycle:7872;last_cycle:7872;first_scan:26128;last_scan:26128;first_time:58.167;last_time:58.167;raw_file_identifier:HF2_025222;	0.05	Acetyl (K8) = 0.06,Butyryl (K10) = 0.06,Oxidation (M11) = 0.81,Propionyl (K15) = 1.0	TS_H1.6_H1T
AANPNSGKAKMVMQKTDLR	Propionyl (Any N-term); Propionyl (K8); Propionyl (K10); Oxidation (M11); Propionyl (K15)	Propionyl (Any N-term); Propionyl (K191); Propionyl (K193); Oxidation (M194); Propionyl (K198)	118.31	2299.17	2	1150.59	0.000426	56.027	26793	1	1	15	first_cycle:7794;last_cycle:7794;first_scan:25128;last_scan:25128;first_time:56.027;last_time:56.027;raw_file_identifier:HF2_025222;	1	Propionyl (K8) = 1.0,Propionyl (K10) = 1.0,Oxidation (M11) = 1.0,Propionyl (K15) = 1.0	TS_H1.6_H1T
AANPNSGKAKMVMQKTDLR	Propionyl (Any N-term); Lactyl_DP (K8); Trimethyl (K10); Oxidation (M11); Propionyl (K15)	Propionyl (Any N-term); Lactyl_DP (K191); Trimethyl (K193); Oxidation (M194); Propionyl (K198)	31.93	2301.18	2	1151.6	0.002697	63.307	26826	1	1	12	first_cycle:8066;last_cycle:8066;first_scan:28567;last_scan:28567;first_time:63.307;last_time:63.307;raw_file_identifier:HF2_025222;	0.48	Lactyl_DP (K8) = 0.51,Trimethyl (K10) = 0.55,Oxidation (M11) = 0.94,Propionyl (K15) = 0.99	TS_H1.6_H1T
AANPNSGKAKMVMQKTDLR	Propionyl (Any N-term); Trimethyl (K8); Lactyl_DP (K10); Oxidation (M11); Propionyl (K15)	Propionyl (Any N-term); Trimethyl (K191); Lactyl_DP (K193); Oxidation (M194); Propionyl (K198)	30.57	2301.18	2	1151.6	0.002697	63.307	26826	2	2	12	first_cycle:8066;last_cycle:8066;first_scan:28567;last_scan:28567;first_time:63.307;last_time:63.307;raw_file_identifier:HF2_025222;	0.35	Trimethyl (K8) = 0.39,Lactyl_DP (K10) = 0.37,Oxidation (M11) = 0.94,Propionyl (K15) = 0.99	TS_H1.6_H1T
AANPNSGKAKMVMQKTDLR	Propionyl (Any N-term); Lactyl_DP (K8); Lactyl_DP (K10); Propionyl (K15)	Propionyl (Any N-term); Lactyl_DP (K191); Lactyl_DP (K193); Propionyl (K198)	25.64	2315.16	3	772.73	0.001985	55.564	26957	5	5	13	first_cycle:7784;last_cycle:7784;first_scan:24913;last_scan:24913;first_time:55.564;last_time:55.564;raw_file_identifier:HF2_025222;	0.02	Lactyl_DP (K8) = 0.83,Lactyl_DP (K10) = 0.15,Propionyl (K15) = 1.0	TS_H1.6_H1T
AANPNSGKAKMVMQKTDLR	Propionyl (Any N-term); Propionyl (K8); Propionyl (K10); Oxidation (M11); Oxidation (Q14); Propionyl (K15)	Propionyl (Any N-term); Propionyl (K191); Propionyl (K193); Oxidation (M194); Oxidation (Q197); Propionyl (K198)	71.18	2315.16	2	1158.59	-0.000134	46.8	26950	5	4	12	first_cycle:7460;last_cycle:7460;first_scan:20707;last_scan:20707;first_time:46.800;last_time:46.800;raw_file_identifier:HF2_025222;	0	Propionyl (K10) = 1.0,Propionyl (K15) = 1.0,Oxidation (M11) = 1.0,Propionyl (K8) = 1.0,Oxidation (Q14) = 0.0	TS_H1.6_H1T
AANPNSGKAKMVMQKTDLR	Propionyl (Any N-term); Lactyl_DP (K8); Propionyl (K10); Oxidation (Q14); Propionyl (K15)	Propionyl (Any N-term); Lactyl_DP (K191); Propionyl (K193); Oxidation (Q197); Propionyl (K198)	37.78	2315.16	3	772.73	0.002185	55.933	26958	5	5	9	first_cycle:7792;last_cycle:7792;first_scan:25083;last_scan:25083;first_time:55.933;last_time:55.933;raw_file_identifier:HF2_025222;	0.07	Lactyl_DP (K8) = 0.4,Propionyl (K10) = 0.43,Oxidation (Q14) = 0.24,Propionyl (K15) = 0.98	TS_H1.6_H1T
AANPNSGKAKMVMQKTDLR	Propionyl (Any N-term); Acetyl (K8); Butyryl (K10); Oxidation (M11); Oxidation (M13); Propionyl (K15)	Propionyl (Any N-term); Acetyl (K191); Butyryl (K193); Oxidation (M194); Oxidation (M196); Propionyl (K198)	74.24	2315.16	2	1158.59	-0.000134	46.8	26950	3	3	13	first_cycle:7460;last_cycle:7460;first_scan:20707;last_scan:20707;first_time:46.800;last_time:46.800;raw_file_identifier:HF2_025222;	0	Oxidation (M13) = 1.0,Propionyl (K15) = 1.0,Oxidation (M11) = 1.0,Acetyl (K8) = 0.0,Butyryl (K10) = 0.0	TS_H1.6_H1T
AANPNSGKAKMVMQKTDLR	Propionyl (Any N-term); Propionyl (K8); Lactyl_DP (K10); Oxidation (Q14); Propionyl (K15)	Propionyl (Any N-term); Propionyl (K191); Lactyl_DP (K193); Oxidation (Q197); Propionyl (K198)	41.16	2315.16	3	772.73	0.002185	55.933	26958	3	3	9	first_cycle:7792;last_cycle:7792;first_scan:25083;last_scan:25083;first_time:55.933;last_time:55.933;raw_file_identifier:HF2_025222;	0.16	Propionyl (K8) = 0.59,Lactyl_DP (K10) = 0.56,Oxidation (Q14) = 0.24,Propionyl (K15) = 0.98	TS_H1.6_H1T
AANPNSGKAKMVMQKTDLR	Propionyl (Any N-term); Propionyl (K8); Propionyl (K10); Oxidation (M11); Lactyl_DP (K15)	Propionyl (Any N-term); Propionyl (K191); Propionyl (K193); Oxidation (M194); Lactyl_DP (K198)	58.11	2315.16	2	1158.59	0.000566	47.282	26952	6	5	12	first_cycle:7479;last_cycle:7479;first_scan:20943;last_scan:20943;first_time:47.282;last_time:47.282;raw_file_identifier:HF2_025222;	0	Propionyl (K8) = 1.0,Propionyl (K10) = 1.0,Oxidation (M11) = 1.0,Lactyl_DP (K15) = 0.0	TS_H1.6_H1T
AANPNSGKAKMVMQKTDLR	Propionyl (Any N-term); Butyryl (K8); Acetyl (K10); Oxidation (M11); Oxidation (M13); Propionyl (K15)	Propionyl (Any N-term); Butyryl (K191); Acetyl (K193); Oxidation (M194); Oxidation (M196); Propionyl (K198)	42.35	2315.16	3	772.728	0.000685	47.013	26955	3	3	13	first_cycle:7466;last_cycle:7466;first_scan:20806;last_scan:20806;first_time:47.013;last_time:47.013;raw_file_identifier:HF2_025222;	0.03	Acetyl (K10) = 0.03,Oxidation (M13) = 0.99,Propionyl (K15) = 1.0,Oxidation (M11) = 0.98,Butyryl (K8) = 0.03	TS_H1.6_H1T
AANPNSGKAKMVMQKTDLR	Propionyl (Any N-term); Lactyl_DP (K8); Propionyl (K10); Oxidation (M13); Propionyl (K15)	Propionyl (Any N-term); Lactyl_DP (K191); Propionyl (K193); Oxidation (M196); Propionyl (K198)	42.92	2315.16	3	772.73	0.002185	55.933	26958	2	2	9	first_cycle:7792;last_cycle:7792;first_scan:25083;last_scan:25083;first_time:55.933;last_time:55.933;raw_file_identifier:HF2_025222;	0.24	Lactyl_DP (K8) = 0.4,Propionyl (K10) = 0.43,Oxidation (M13) = 0.61,Propionyl (K15) = 0.98	TS_H1.6_H1T
AANPNSGKAKMVMQKTDLR	Propionyl (Any N-term); Lactyl_DP (K8); Propionyl (K10); Oxidation (M11); Propionyl (K15)	Propionyl (Any N-term); Lactyl_DP (K191); Propionyl (K193); Oxidation (M194); Propionyl (K198)	38.74	2315.16	3	772.73	0.002185	55.933	26958	4	4	8	first_cycle:7792;last_cycle:7792;first_scan:25083;last_scan:25083;first_time:55.933;last_time:55.933;raw_file_identifier:HF2_025222;	0.09	Lactyl_DP (K8) = 0.4,Propionyl (K10) = 0.43,Oxidation (M11) = 0.17,Propionyl (K15) = 0.98	TS_H1.6_H1T
AANPNSGKAKMVMQKTDLR	Propionyl (Any N-term); Propionyl (K8); Propionyl (K10); Oxidation (M13); Lactyl_DP (K15)	Propionyl (Any N-term); Propionyl (K191); Propionyl (K193); Oxidation (M196); Lactyl_DP (K198)	27.31	2315.16	2	1158.59	-0.002034	54.848	26948	3	1	5	first_cycle:7750;last_cycle:7750;first_scan:24558;last_scan:24558;first_time:54.848;last_time:54.848;raw_file_identifier:HF2_025222;	0.12	Propionyl (K8) = 0.39,Propionyl (K10) = 0.39,Oxidation (M13) = 0.69,Lactyl_DP (K15) = 0.41	TS_H1.6_H1T
AANPNSGKAKMVMQKTDLR	Propionyl (Any N-term); Propionyl (K8); Lactyl_DP (K10); Oxidation (M11); Propionyl (K15)	Propionyl (Any N-term); Propionyl (K191); Lactyl_DP (K193); Oxidation (M194); Propionyl (K198)	28.94	2315.16	3	772.73	0.001985	55.564	26957	4	4	13	first_cycle:7784;last_cycle:7784;first_scan:24913;last_scan:24913;first_time:55.564;last_time:55.564;raw_file_identifier:HF2_025222;	0.04	Propionyl (K8) = 0.15,Lactyl_DP (K10) = 0.15,Oxidation (M11) = 0.4,Propionyl (K15) = 1.0	TS_H1.6_H1T
AANPNSGKAKMVMQKTDLR	Propionyl (Any N-term); Butyryl (K8); Acetyl (K10); Oxidation (M11); Oxidation (Q14); Propionyl (K15)	Propionyl (Any N-term); Butyryl (K191); Acetyl (K193); Oxidation (M194); Oxidation (Q197); Propionyl (K198)	28.52	2315.16	3	772.727	-0.001015	47.708	26949	7	4	10	first_cycle:7488;last_cycle:7488;first_scan:21143;last_scan:21143;first_time:47.708;last_time:47.708;raw_file_identifier:HF2_025222;	0	Acetyl (K10) = 0.32,Propionyl (K15) = 1.0,Oxidation (M11) = 0.96,Butyryl (K8) = 0.32,Oxidation (Q14) = 0.01	TS_H1.6_H1T
AANPNSGKAKMVMQKTDLR	Propionyl (Any N-term); Propionyl (K8); Propionyl (K10); Oxidation (M13); Oxidation (Q14); Propionyl (K15)	Propionyl (Any N-term); Propionyl (K191); Propionyl (K193); Oxidation (M196); Oxidation (Q197); Propionyl (K198)	59.39	2315.16	2	1158.59	-0.000134	46.8	26950	6	5	11	first_cycle:7460;last_cycle:7460;first_scan:20707;last_scan:20707;first_time:46.800;last_time:46.800;raw_file_identifier:HF2_025222;	0	Propionyl (K10) = 1.0,Oxidation (M13) = 1.0,Propionyl (K15) = 1.0,Propionyl (K8) = 1.0,Oxidation (Q14) = 0.0	TS_H1.6_H1T
AANPNSGKAKMVMQKTDLR	Propionyl (Any N-term); Propionyl (K8); Propionyl (K10); Oxidation (M11); Oxidation (M13); Propionyl (K15)	Propionyl (Any N-term); Propionyl (K191); Propionyl (K193); Oxidation (M194); Oxidation (M196); Propionyl (K198)	106.42	2315.16	2	1158.59	-0.000134	46.8	26950	1	1	15	first_cycle:7460;last_cycle:7460;first_scan:20707;last_scan:20707;first_time:46.800;last_time:46.800;raw_file_identifier:HF2_025222;	1	Propionyl (K10) = 1.0,Oxidation (M13) = 1.0,Propionyl (K15) = 1.0,Oxidation (M11) = 1.0,Propionyl (K8) = 1.0	TS_H1.6_H1T
AANPNSGKAKMVMQKTDLR	Propionyl (Any N-term); Butyryl (K8); Acetyl (K10); Oxidation (M13); Lactyl_DP (K15)	Propionyl (Any N-term); Butyryl (K191); Acetyl (K193); Oxidation (M196); Lactyl_DP (K198)	26.89	2315.16	2	1158.59	-0.002034	54.848	26948	6	2	5	first_cycle:7750;last_cycle:7750;first_scan:24558;last_scan:24558;first_time:54.848;last_time:54.848;raw_file_identifier:HF2_025222;	0.11	Butyryl (K8) = 0.3,Acetyl (K10) = 0.3,Oxidation (M13) = 0.69,Lactyl_DP (K15) = 0.41	TS_H1.6_H1T
AANPNSGKAKMVMQKTDLR	Propionyl (Any N-term); Propionyl (K8); Lactyl_DP (K10); Oxidation (M13); Propionyl (K15)	Propionyl (Any N-term); Propionyl (K191); Lactyl_DP (K193); Oxidation (M196); Propionyl (K198)	81.62	2315.16	2	1158.59	-0.000134	46.8	26950	2	2	13	first_cycle:7460;last_cycle:7460;first_scan:20707;last_scan:20707;first_time:46.800;last_time:46.800;raw_file_identifier:HF2_025222;	0	Propionyl (K8) = 1.0,Lactyl_DP (K10) = 0.0,Oxidation (M13) = 1.0,Propionyl (K15) = 1.0	TS_H1.6_H1T
AANPNSGKAKMVMQKTDLR	Propionyl (Any N-term); Acetyl (K8); Lactyl_DP (K10); Oxidation (M11); Oxidation (M13); Propionyl (K15)	Propionyl (Any N-term); Acetyl (K191); Lactyl_DP (K193); Oxidation (M194); Oxidation (M196); Propionyl (K198)	39.98	2317.14	3	773.39	0.002431	48.389	26989	2	1	9	first_cycle:7503;last_cycle:7503;first_scan:21458;last_scan:21458;first_time:48.389;last_time:48.389;raw_file_identifier:HF2_025222;	0.48	Lactyl_DP (K10) = 0.5,Oxidation (M13) = 0.97,Propionyl (K15) = 0.99,Oxidation (M11) = 1.0,Acetyl (K8) = 0.5	TS_H1.6_H1T
AANPNSGKAKMVMQKTDLR	Propionyl (Any N-term); Acetyl (K8); Lactyl_DP (K10); Oxidation (M11); Oxidation (Q14); Propionyl (K15)	Propionyl (Any N-term); Acetyl (K191); Lactyl_DP (K193); Oxidation (M194); Oxidation (Q197); Propionyl (K198)	25.19	2317.14	3	773.39	0.002431	48.389	26989	3	2	8	first_cycle:7503;last_cycle:7503;first_scan:21458;last_scan:21458;first_time:48.389;last_time:48.389;raw_file_identifier:HF2_025222;	0.02	Lactyl_DP (K10) = 0.5,Propionyl (K15) = 0.99,Oxidation (M11) = 1.0,Acetyl (K8) = 0.5,Oxidation (Q14) = 0.03	TS_H1.6_H1T
AANPNSGKAKMVMQKTDLR	Propionyl (Any N-term); Propionyl (K8); Propionyl (K10); Oxidation (M11); Oxidation (M13); Lactyl_DP (K15)	Propionyl (Any N-term); Propionyl (K191); Propionyl (K193); Oxidation (M194); Oxidation (M196); Lactyl_DP (K198)	36.98	2331.16	3	778.06	0.000746	46.709	27089	7	4	11	first_cycle:7458;last_cycle:7458;first_scan:20664;last_scan:20664;first_time:46.709;last_time:46.709;raw_file_identifier:HF2_025222;	0.05	Propionyl (K10) = 0.45,Oxidation (M13) = 0.97,Oxidation (M11) = 0.58,Propionyl (K8) = 0.75,Lactyl_DP (K15) = 0.1	TS_H1.6_H1T
AANPNSGKAKMVMQKTDLR	Propionyl (Any N-term); Propionyl (K8); Lactyl_DP (K10); Oxidation (M13); Oxidation (Q14); Propionyl (K15)	Propionyl (Any N-term); Propionyl (K191); Lactyl_DP (K193); Oxidation (M196); Oxidation (Q197); Propionyl (K198)	44.78	2331.16	3	778.06	0.000746	46.709	27089	1	1	12	first_cycle:7458;last_cycle:7458;first_scan:20664;last_scan:20664;first_time:46.709;last_time:46.709;raw_file_identifier:HF2_025222;	0.29	Lactyl_DP (K10) = 0.41,Oxidation (M13) = 0.97,Propionyl (K15) = 0.9,Propionyl (K8) = 0.75,Oxidation (Q14) = 0.84	TS_H1.6_H1T
AANPNSGKAKMVMQKTDLR	Propionyl (Any N-term); Lactyl_DP (K8); Lactyl_DP (K10); Oxidation (M13); Propionyl (K15)	Propionyl (Any N-term); Lactyl_DP (K191); Lactyl_DP (K193); Oxidation (M196); Propionyl (K198)	41.21	2331.16	3	778.059	-0.000254	46.5	27088	1	1	8	first_cycle:7452;last_cycle:7452;first_scan:20563;last_scan:20563;first_time:46.500;last_time:46.500;raw_file_identifier:HF2_025222;	0.52	Lactyl_DP (K8) = 0.78,Lactyl_DP (K10) = 0.74,Oxidation (M13) = 0.93,Propionyl (K15) = 0.99	TS_H1.6_H1T
AANPNSGKAKMVMQKTDLR	Propionyl (Any N-term); Propionyl (K8); Lactyl_DP (K10); Oxidation (M11); Oxidation (M13); Propionyl (K15)	Propionyl (Any N-term); Propionyl (K191); Lactyl_DP (K193); Oxidation (M194); Oxidation (M196); Propionyl (K198)	37.05	2331.16	3	778.059	-0.000254	46.5	27088	3	2	9	first_cycle:7452;last_cycle:7452;first_scan:20563;last_scan:20563;first_time:46.500;last_time:46.500;raw_file_identifier:HF2_025222;	0.2	Lactyl_DP (K10) = 0.74,Oxidation (M13) = 0.93,Propionyl (K15) = 0.99,Oxidation (M11) = 0.47,Propionyl (K8) = 0.22	TS_H1.6_H1T
AANPNSGKAKMVMQKTDLR	Propionyl (Any N-term); Lactyl_DP (K8); Propionyl (K10); Oxidation (M11); Oxidation (Q14); Propionyl (K15)	Propionyl (Any N-term); Lactyl_DP (K191); Propionyl (K193); Oxidation (M194); Oxidation (Q197); Propionyl (K198)	30.86	2331.16	3	778.059	-0.000254	46.5	27088	4	3	9	first_cycle:7452;last_cycle:7452;first_scan:20563;last_scan:20563;first_time:46.500;last_time:46.500;raw_file_identifier:HF2_025222;	0.05	Lactyl_DP (K8) = 0.78,Propionyl (K10) = 0.26,Propionyl (K15) = 0.99,Oxidation (M11) = 0.47,Oxidation (Q14) = 0.06	TS_H1.6_H1T
AANPNSGKAKMVMQKTDLR	Propionyl (Any N-term); Acetyl (K8); Butyryl (K10); Oxidation (M11); Oxidation (M13); Oxidation (Q14); Propionyl (K15)	Propionyl (Any N-term); Acetyl (K191); Butyryl (K193); Oxidation (M194); Oxidation (M196); Oxidation (Q197); Propionyl (K198)	37.98	2331.16	3	778.06	0.000746	46.709	27089	5	3	12	first_cycle:7458;last_cycle:7458;first_scan:20664;last_scan:20664;first_time:46.709;last_time:46.709;raw_file_identifier:HF2_025222;	0.06	Oxidation (M13) = 0.97,Propionyl (K15) = 0.9,Oxidation (M11) = 0.58,Acetyl (K8) = 0.06,Oxidation (Q14) = 0.84,Butyryl (K10) = 0.06	TS_H1.6_H1T
AANPNSGKAKMVMQKTDLR	Propionyl (Any N-term); Lactyl_DP (K8); Propionyl (K10); Oxidation (M13); Oxidation (Q14); Propionyl (K15)	Propionyl (Any N-term); Lactyl_DP (K191); Propionyl (K193); Oxidation (M196); Oxidation (Q197); Propionyl (K198)	39.25	2331.16	3	778.06	0.000746	46.709	27089	4	2	12	first_cycle:7458;last_cycle:7458;first_scan:20664;last_scan:20664;first_time:46.709;last_time:46.709;raw_file_identifier:HF2_025222;	0.08	Lactyl_DP (K8) = 0.11,Propionyl (K10) = 0.45,Oxidation (M13) = 0.97,Propionyl (K15) = 0.9,Oxidation (Q14) = 0.84	TS_H1.6_H1T
AANPNSGKAKMVMQKTDLR	Propionyl (Any N-term); Propionyl (K8); Acetyl (K10); Oxidation (M11); Oxidation (M13); Oxidation (Q14); Lactyl_DP (K15)	Propionyl (Any N-term); Propionyl (K191); Acetyl (K193); Oxidation (M194); Oxidation (M196); Oxidation (Q197); Lactyl_DP (K198)	26.77	2333.14	3	778.721	0.001691	48.59	27104	1	1	9	first_cycle:7508;last_cycle:7508;first_scan:21554;last_scan:21554;first_time:48.590;last_time:48.590;raw_file_identifier:HF2_025222;	0.25	Acetyl (K10) = 0.5,Oxidation (M13) = 1.0,Oxidation (M11) = 0.97,Propionyl (K8) = 0.44,Lactyl_DP (K15) = 0.4,Oxidation (Q14) = 0.89	TS_H1.6_H1T
AANPNSGKAKMVMQKTDLR	Propionyl (Any N-term); Lactyl_DP (K8); Acetyl (K10); Oxidation (M11); Oxidation (M13); Oxidation (Q14); Propionyl (K15)	Propionyl (Any N-term); Lactyl_DP (K191); Acetyl (K193); Oxidation (M194); Oxidation (M196); Oxidation (Q197); Propionyl (K198)	25.79	2333.14	3	778.721	0.001691	48.59	27104	2	2	9	first_cycle:7508;last_cycle:7508;first_scan:21554;last_scan:21554;first_time:48.590;last_time:48.590;raw_file_identifier:HF2_025222;	0.2	Lactyl_DP (K8) = 0.31,Acetyl (K10) = 0.5,Oxidation (M13) = 1.0,Propionyl (K15) = 0.35,Oxidation (M11) = 0.97,Oxidation (Q14) = 0.89	TS_H1.6_H1T
AANPNSGKAKMVMQKTDLR	Propionyl (Any N-term); Propionyl (K8); Lactyl_DP (K10); Oxidation (M11); Oxidation (M13); Oxidation (Q14); Acetyl (K15)	Propionyl (Any N-term); Propionyl (K191); Lactyl_DP (K193); Oxidation (M194); Oxidation (M196); Oxidation (Q197); Acetyl (K198)	25.46	2333.14	3	778.721	0.001691	48.59	27104	3	3	9	first_cycle:7508;last_cycle:7508;first_scan:21554;last_scan:21554;first_time:48.590;last_time:48.590;raw_file_identifier:HF2_025222;	0.19	Acetyl (K15) = 0.25,Lactyl_DP (K10) = 0.44,Oxidation (M13) = 1.0,Oxidation (M11) = 0.97,Propionyl (K8) = 0.44,Oxidation (Q14) = 0.89	TS_H1.6_H1T
AANPNSGKAKMVMQKTDLR	Propionyl (Any N-term); Trimethyl (K8); Lactyl_DP (K10); Oxidation (M11); Oxidation (M13); Oxidation (Q14); Propionyl (K15)	Propionyl (Any N-term); Trimethyl (K191); Lactyl_DP (K193); Oxidation (M194); Oxidation (M196); Oxidation (Q197); Propionyl (K198)	25.1	2333.17	3	778.731	-0.000639	47.175	27106	2	1	8	first_cycle:7474;last_cycle:7474;first_scan:20889;last_scan:20889;first_time:47.175;last_time:47.175;raw_file_identifier:HF2_025222;	0.4	Lactyl_DP (K10) = 0.5,Oxidation (M13) = 0.98,Propionyl (K15) = 0.81,Oxidation (M11) = 1.0,Trimethyl (K8) = 0.49,Oxidation (Q14) = 0.85	TS_H1.6_H1T
AGMSLAALKKALAAAGYDVEKNNSR	Propionyl (Any N-term); Propionyl (K21)	Propionyl (Any N-term); Propionyl (K77)	43.55	2660.4	3	887.809	0.003321	68.474	28648	2	2	10	first_cycle:8284;last_cycle:8284;first_scan:30985;last_scan:30985;first_time:68.474;last_time:68.474;raw_file_identifier:HF2_025222;	1	Propionyl (K21) = 1.0	TS_H1.6_H1T
AGMSLAALKKALAAAGYDVEKNNSR	Propionyl (Any N-term); Dimethyl (K9); Dimethyl (K10); Propionyl (K21)	Propionyl (Any N-term); Dimethyl (K65); Dimethyl (K66); Propionyl (K77)	77.75	2716.46	3	906.493	-0.000509	73.437	28894	1	1	15	first_cycle:8439;last_cycle:8439;first_scan:33335;last_scan:33335;first_time:73.437;last_time:73.437;raw_file_identifier:HF2_025222;	1	Dimethyl (K9) = 1.0,Dimethyl (K10) = 1.0,Propionyl (K21) = 1.0	TS_H1.6_H1T
AGMSLAALKKALAAAGYDVEKNNSR	Propionyl (Any N-term); Oxidation (M3); Trimethyl (K9); Propionyl (K21)	Propionyl (Any N-term); Oxidation (M59); Trimethyl (K65); Propionyl (K77)	25.98	2718.44	3	907.158	0.004431	73.645	28904	2	1	9	first_cycle:8444;last_cycle:8444;first_scan:33427;last_scan:33427;first_time:73.645;last_time:73.645;raw_file_identifier:HF2_025222;	0.5	Oxidation (M3) = 1.0,Trimethyl (K9) = 0.5,Propionyl (K21) = 0.99	TS_H1.6_H1T
AGMSLAALKKALAAAGYDVEKNNSR	Propionyl (Any N-term); Lactyl_DP (K10); Propionyl (K21)	Propionyl (Any N-term); Lactyl_DP (K66); Propionyl (K77)	88.52	2732.42	3	911.814	0.001277	71.236	28961	3	2	14	first_cycle:8379;last_cycle:8379;first_scan:32301;last_scan:32301;first_time:71.236;last_time:71.236;raw_file_identifier:HF2_025222;	0.05	Lactyl_DP (K10) = 0.05,Propionyl (K21) = 1.0	TS_H1.6_H1T
AGMSLAALKKALAAAGYDVEKNNSR	Propionyl (Any N-term); Oxidation (M3); Propionyl (K10); Propionyl (K21)	Propionyl (Any N-term); Oxidation (M59); Propionyl (K66); Propionyl (K77)	97.71	2732.42	3	911.814	0.001277	71.236	28961	2	1	14	first_cycle:8379;last_cycle:8379;first_scan:32301;last_scan:32301;first_time:71.236;last_time:71.236;raw_file_identifier:HF2_025222;	0.44	Oxidation (M3) = 0.89,Propionyl (K10) = 0.44,Propionyl (K21) = 1.0	TS_H1.6_H1T
AGMSLAALKKALAAAGYDVEKNNSR	Propionyl (Any N-term); Oxidation (M3); Dimethyl (K9); Dimethyl (K10); Propionyl (K21)	Propionyl (Any N-term); Oxidation (M59); Dimethyl (K65); Dimethyl (K66); Propionyl (K77)	43.91	2732.45	3	911.821	-0.004449	67.757	28964	1	1	9	first_cycle:8268;last_cycle:8268;first_scan:30657;last_scan:30657;first_time:67.757;last_time:67.757;raw_file_identifier:HF2_025222;	1	Oxidation (M3) = 1.0,Dimethyl (K9) = 1.0,Dimethyl (K10) = 1.0,Propionyl (K21) = 1.0	TS_H1.6_H1T
AGMSLAALKKALAAAGYDVEKNNSR	Propionyl (Any N-term); Propionyl (K9); Propionyl (K10); Propionyl (K21)	Propionyl (Any N-term); Propionyl (K65); Propionyl (K66); Propionyl (K77)	34.7	2772.45	3	925.153	-0.003788	70.999	29137	3	1	10	first_cycle:8373;last_cycle:8373;first_scan:32189;last_scan:32189;first_time:70.999;last_time:70.999;raw_file_identifier:HF2_025222;	0.33	Propionyl (K9) = 0.33,Propionyl (K10) = 0.33,Propionyl (K21) = 1.0	TS_H1.6_H1T
AGMSLAALKKALAAAGYDVEKNNSR	Propionyl (Any N-term); Trimethyl (K9); Butyryl (K10); Propionyl (K21)	Propionyl (Any N-term); Trimethyl (K65); Butyryl (K66); Propionyl (K77)	52.49	2772.48	3	925.166	-0.003119	73.565	29143	7	4	12	first_cycle:8442;last_cycle:8442;first_scan:33391;last_scan:33391;first_time:73.565;last_time:73.565;raw_file_identifier:HF2_025222;	0.41	Trimethyl (K9) = 0.41,Butyryl (K10) = 0.41,Propionyl (K21) = 1.0	TS_H1.6_H1T
AGMSLAALKKALAAAGYDVEKNNSR	Propionyl (Any N-term); Butyryl (K9); Trimethyl (K10); Propionyl (K21)	Propionyl (Any N-term); Butyryl (K65); Trimethyl (K66); Propionyl (K77)	54.04	2772.48	3	925.166	-0.003119	73.565	29143	6	3	12	first_cycle:8442;last_cycle:8442;first_scan:33391;last_scan:33391;first_time:73.565;last_time:73.565;raw_file_identifier:HF2_025222;	0.59	Butyryl (K9) = 0.59,Trimethyl (K10) = 0.59,Propionyl (K21) = 1.0	TS_H1.6_H1T
SPKSSKTKAVKKPKATPTKASGSGR	Propionyl (Any N-term); Acetyl (K3); Acetyl (K6); Dimethyl (K8); Propionyl (K11); Propionyl (K12); Propionyl (K14); Propionyl (K19)	Propionyl (Any N-term); Acetyl (K143); Acetyl (K146); Dimethyl (K148); Propionyl (K151); Propionyl (K152); Propionyl (K154); Propionyl (K159)	73.28	2918.64	4	730.668	0.000121	46.789	29601	3	3	12	first_cycle:7460;last_cycle:7460;first_scan:20702;last_scan:20702;first_time:46.789;last_time:46.789;raw_file_identifier:HF2_025222;	0.13	Acetyl (K6) = 0.23,Propionyl (K11) = 0.92,Propionyl (K14) = 1.0,Acetyl (K3) = 0.38,Propionyl (K19) = 1.0,Dimethyl (K8) = 0.13,Propionyl (K12) = 1.0	TS_H1.6_H1T
SPKSSKTKAVKKPKATPTKASGSGR	Propionyl (Any N-term); Propionyl (K3); Propionyl (K6); Acetyl (K8); Acetyl (K11); Dimethyl (K12); Propionyl (K14); Propionyl (K19)	Propionyl (Any N-term); Propionyl (K143); Propionyl (K146); Acetyl (K148); Acetyl (K151); Dimethyl (K152); Propionyl (K154); Propionyl (K159)	51.94	2918.64	3	973.89	0.001387	46.24	29605	5	5	13	first_cycle:7447;last_cycle:7447;first_scan:20447;last_scan:20447;first_time:46.240;last_time:46.240;raw_file_identifier:HF2_025222;	0	Propionyl (K6) = 1.0,Propionyl (K3) = 1.0,Acetyl (K11) = 0.0,Dimethyl (K12) = 0.0,Propionyl (K14) = 1.0,Propionyl (K19) = 1.0,Acetyl (K8) = 0.0	TS_H1.6_H1T
SPKSSKTKAVKKPKATPTKASGSGR	Propionyl (Any N-term); Acetyl (K3); Acetyl (K6); Propionyl (K8); Dimethyl (K11); Propionyl (K12); Propionyl (K14); Propionyl (K19)	Propionyl (Any N-term); Acetyl (K143); Acetyl (K146); Propionyl (K148); Dimethyl (K151); Propionyl (K152); Propionyl (K154); Propionyl (K159)	69.6	2918.64	3	973.89	0.001587	46.718	29606	3	3	19	first_cycle:7458;last_cycle:7458;first_scan:20668;last_scan:20668;first_time:46.718;last_time:46.718;raw_file_identifier:HF2_025222;	0.01	Dimethyl (K11) = 0.01,Propionyl (K8) = 0.99,Acetyl (K6) = 0.01,Propionyl (K14) = 1.0,Acetyl (K3) = 0.01,Propionyl (K19) = 1.0,Propionyl (K12) = 1.0	TS_H1.6_H1T
SPKSSKTKAVKKPKATPTKASGSGR	Propionyl (Any N-term); Dimethyl (K3); Acetyl (K6); Acetyl (K8); Propionyl (K11); Propionyl (K12); Propionyl (K14); Propionyl (K19)	Propionyl (Any N-term); Dimethyl (K143); Acetyl (K146); Acetyl (K148); Propionyl (K151); Propionyl (K152); Propionyl (K154); Propionyl (K159)	62.05	2918.64	3	973.89	0.001087	46.502	29604	3	2	13	first_cycle:7452;last_cycle:7452;first_scan:20564;last_scan:20564;first_time:46.502;last_time:46.502;raw_file_identifier:HF2_025222;	0.13	Dimethyl (K3) = 0.13,Acetyl (K6) = 0.24,Propionyl (K11) = 0.88,Propionyl (K14) = 1.0,Propionyl (K19) = 1.0,Acetyl (K8) = 0.34,Propionyl (K12) = 1.0	TS_H1.6_H1T
SPKSSKTKAVKKPKATPTKASGSGR	Propionyl (Any N-term); Acetyl (K3); Propionyl (K6); Acetyl (K8); Dimethyl (K11); Propionyl (K12); Propionyl (K14); Propionyl (K19)	Propionyl (Any N-term); Acetyl (K143); Propionyl (K146); Acetyl (K148); Dimethyl (K151); Propionyl (K152); Propionyl (K154); Propionyl (K159)	54.95	2918.64	3	973.89	0.001087	45.655	29603	10	4	12	first_cycle:7432;last_cycle:7432;first_scan:20168;last_scan:20168;first_time:45.655;last_time:45.655;raw_file_identifier:HF2_025222;	0.03	Propionyl (K6) = 0.32,Dimethyl (K11) = 0.08,Propionyl (K14) = 1.0,Acetyl (K3) = 0.43,Propionyl (K19) = 1.0,Acetyl (K8) = 0.2,Propionyl (K12) = 1.0	TS_H1.6_H1T
SPKSSKTKAVKKPKATPTKASGSGR	Propionyl (Any N-term); Acetyl (K3); Dimethyl (K6); Acetyl (K8); Propionyl (K11); Propionyl (K12); Propionyl (K14); Propionyl (K19)	Propionyl (Any N-term); Acetyl (K143); Dimethyl (K146); Acetyl (K148); Propionyl (K151); Propionyl (K152); Propionyl (K154); Propionyl (K159)	60.9	2918.64	3	973.89	0.001087	46.502	29604	4	3	13	first_cycle:7452;last_cycle:7452;first_scan:20564;last_scan:20564;first_time:46.502;last_time:46.502;raw_file_identifier:HF2_025222;	0.1	Propionyl (K11) = 0.88,Propionyl (K14) = 1.0,Acetyl (K3) = 0.44,Dimethyl (K6) = 0.1,Propionyl (K19) = 1.0,Acetyl (K8) = 0.34,Propionyl (K12) = 1.0	TS_H1.6_H1T
SPKSSKTKAVKKPKATPTKASGSGR	Propionyl (Any N-term); Acetyl (K3); Butyryl (K6); Propionyl (K8); Propionyl (K11); Propionyl (K12); Propionyl (K19)	Propionyl (Any N-term); Acetyl (K143); Butyryl (K146); Propionyl (K148); Propionyl (K151); Propionyl (K152); Propionyl (K159)	64.49	2918.64	3	973.889	0.000181	46.914	29602	5	5	14	first_cycle:7463;last_cycle:7463;first_scan:20760;last_scan:20760;first_time:46.914;last_time:46.914;raw_file_identifier:HF2_025222;	0.01	Butyryl (K6) = 0.03,Propionyl (K8) = 0.99,Propionyl (K11) = 0.79,Acetyl (K3) = 0.03,Propionyl (K19) = 1.0,Propionyl (K12) = 0.54	TS_H1.6_H1T
SPKSSKTKAVKKPKATPTKASGSGR	Propionyl (Any N-term); Acetyl (K3); Butyryl (K6); Propionyl (K11); Propionyl (K12); Propionyl (K14); Propionyl (K19)	Propionyl (Any N-term); Acetyl (K143); Butyryl (K146); Propionyl (K151); Propionyl (K152); Propionyl (K154); Propionyl (K159)	64.03	2918.64	3	973.89	0.001581	46.718	29606	5	5	13	first_cycle:7458;last_cycle:7458;first_scan:20668;last_scan:20668;first_time:46.718;last_time:46.718;raw_file_identifier:HF2_025222;	0	Butyryl (K6) = 0.0,Propionyl (K11) = 0.99,Propionyl (K14) = 1.0,Acetyl (K3) = 0.01,Propionyl (K19) = 1.0,Propionyl (K12) = 1.0	TS_H1.6_H1T
SPKSSKTKAVKKPKATPTKASGSGR	Propionyl (Any N-term); Propionyl (K3); Propionyl (K6); Propionyl (K8); Propionyl (K12); Propionyl (K14); Propionyl (K19)	Propionyl (Any N-term); Propionyl (K143); Propionyl (K146); Propionyl (K148); Propionyl (K152); Propionyl (K154); Propionyl (K159)	78.05	2918.64	3	973.889	0.000181	46.914	29602	3	3	15	first_cycle:7463;last_cycle:7463;first_scan:20760;last_scan:20760;first_time:46.914;last_time:46.914;raw_file_identifier:HF2_025222;	0.2	Propionyl (K6) = 0.97,Propionyl (K3) = 0.97,Propionyl (K8) = 0.99,Propionyl (K14) = 0.68,Propionyl (K19) = 1.0,Propionyl (K12) = 0.54	TS_H1.6_H1T
SPKSSKTKAVKKPKATPTKASGSGR	Propionyl (Any N-term); Acetyl (K3); Butyryl (K8); Propionyl (K11); Propionyl (K12); Propionyl (K14); Propionyl (K19)	Propionyl (Any N-term); Acetyl (K143); Butyryl (K148); Propionyl (K151); Propionyl (K152); Propionyl (K154); Propionyl (K159)	70.08	2918.64	4	730.668	0.000117	46.789	29601	7	5	12	first_cycle:7460;last_cycle:7460;first_scan:20702;last_scan:20702;first_time:46.789;last_time:46.789;raw_file_identifier:HF2_025222;	0.06	Butyryl (K8) = 0.06,Propionyl (K11) = 0.92,Propionyl (K14) = 1.0,Acetyl (K3) = 0.38,Propionyl (K19) = 1.0,Propionyl (K12) = 1.0	TS_H1.6_H1T
SPKSSKTKAVKKPKATPTKASGSGR	Propionyl (Any N-term); Acetyl (K3); Butyryl (K6); Propionyl (K8); Propionyl (K11); Propionyl (K14); Propionyl (K19)	Propionyl (Any N-term); Acetyl (K143); Butyryl (K146); Propionyl (K148); Propionyl (K151); Propionyl (K154); Propionyl (K159)	65.94	2918.64	3	973.889	0.000181	46.914	29602	4	4	14	first_cycle:7463;last_cycle:7463;first_scan:20760;last_scan:20760;first_time:46.914;last_time:46.914;raw_file_identifier:HF2_025222;	0.01	Butyryl (K6) = 0.03,Propionyl (K8) = 0.99,Propionyl (K11) = 0.79,Propionyl (K14) = 0.68,Acetyl (K3) = 0.03,Propionyl (K19) = 1.0	TS_H1.6_H1T
SPKSSKTKAVKKPKATPTKASGSGR	Propionyl (Any N-term); Propionyl (K3); Propionyl (K6); Propionyl (K8); Propionyl (K11); Propionyl (K12); Propionyl (K19)	Propionyl (Any N-term); Propionyl (K143); Propionyl (K146); Propionyl (K148); Propionyl (K151); Propionyl (K152); Propionyl (K159)	79.93	2918.64	3	973.889	0.000181	46.914	29602	2	2	15	first_cycle:7463;last_cycle:7463;first_scan:20760;last_scan:20760;first_time:46.914;last_time:46.914;raw_file_identifier:HF2_025222;	0.31	Propionyl (K6) = 0.97,Propionyl (K3) = 0.97,Propionyl (K8) = 0.99,Propionyl (K11) = 0.79,Propionyl (K19) = 1.0,Propionyl (K12) = 0.54	TS_H1.6_H1T
SPKSSKTKAVKKPKATPTKASGSGR	Propionyl (Any N-term); Propionyl (K6); Propionyl (K8); Propionyl (K11); Propionyl (K12); Propionyl (K14); Propionyl (K19)	Propionyl (Any N-term); Propionyl (K146); Propionyl (K148); Propionyl (K151); Propionyl (K152); Propionyl (K154); Propionyl (K159)	91	2918.64	3	973.89	0.001581	46.718	29606	1	1	21	first_cycle:7458;last_cycle:7458;first_scan:20668;last_scan:20668;first_time:46.718;last_time:46.718;raw_file_identifier:HF2_025222;	0.96	Propionyl (K6) = 0.97,Propionyl (K8) = 0.99,Propionyl (K11) = 0.99,Propionyl (K14) = 1.0,Propionyl (K19) = 1.0,Propionyl (K12) = 1.0	TS_H1.6_H1T
SPKSSKTKAVKKPKATPTKASGSGR	Propionyl (Any N-term); Propionyl (K3); Propionyl (K6); Propionyl (K8); Propionyl (K11); Propionyl (K14); Propionyl (K19)	Propionyl (Any N-term); Propionyl (K143); Propionyl (K146); Propionyl (K148); Propionyl (K151); Propionyl (K154); Propionyl (K159)	88.85	2918.64	3	973.89	0.001381	46.24	29605	1	1	16	first_cycle:7447;last_cycle:7447;first_scan:20447;last_scan:20447;first_time:46.240;last_time:46.240;raw_file_identifier:HF2_025222;	0.97	Propionyl (K6) = 1.0,Propionyl (K3) = 1.0,Propionyl (K8) = 1.0,Propionyl (K11) = 0.97,Propionyl (K14) = 1.0,Propionyl (K19) = 1.0	TS_H1.6_H1T
SPKSSKTKAVKKPKATPTKASGSGR	Propionyl (Any N-term); Propionyl (K3); Propionyl (K8); Propionyl (K11); Propionyl (K12); Propionyl (K14); Propionyl (K19)	Propionyl (Any N-term); Propionyl (K143); Propionyl (K148); Propionyl (K151); Propionyl (K152); Propionyl (K154); Propionyl (K159)	75.03	2918.64	4	730.668	0.000117	46.789	29601	2	2	12	first_cycle:7460;last_cycle:7460;first_scan:20702;last_scan:20702;first_time:46.789;last_time:46.789;raw_file_identifier:HF2_025222;	0.19	Propionyl (K3) = 0.25,Propionyl (K8) = 0.58,Propionyl (K11) = 0.92,Propionyl (K14) = 1.0,Propionyl (K19) = 1.0,Propionyl (K12) = 1.0	TS_H1.6_H1T
SPKSSKTKAVKKPKATPTKASGSGR	Propionyl (Any N-term); Propionyl (K3); Propionyl (K6); Propionyl (K11); Propionyl (K12); Propionyl (K14); Propionyl (K19)	Propionyl (Any N-term); Propionyl (K143); Propionyl (K146); Propionyl (K151); Propionyl (K152); Propionyl (K154); Propionyl (K159)	70.2	2918.64	4	730.668	0.000117	46.789	29601	5	4	12	first_cycle:7460;last_cycle:7460;first_scan:20702;last_scan:20702;first_time:46.789;last_time:46.789;raw_file_identifier:HF2_025222;	0.06	Propionyl (K6) = 0.41,Propionyl (K3) = 0.25,Propionyl (K11) = 0.92,Propionyl (K14) = 1.0,Propionyl (K19) = 1.0,Propionyl (K12) = 1.0	TS_H1.6_H1T
SPKSSKTKAVKKPKATPTKASGSGR	Propionyl (Any N-term); Propionyl (K6); Lactyl_DP (K8); Propionyl (K11); Propionyl (K12); Propionyl (K14); Propionyl (K19)	Propionyl (Any N-term); Propionyl (K146); Lactyl_DP (K148); Propionyl (K151); Propionyl (K152); Propionyl (K154); Propionyl (K159)	42.49	2934.64	3	979.223	0.003142	52.151	29654	4	2	12	first_cycle:7632;last_cycle:7632;first_scan:23243;last_scan:23243;first_time:52.151;last_time:52.151;raw_file_identifier:HF2_025222;	0.11	Propionyl (K6) = 0.29,Lactyl_DP (K8) = 0.32,Propionyl (K11) = 0.68,Propionyl (K14) = 1.0,Propionyl (K19) = 1.0,Propionyl (K12) = 1.0	TS_H1.6_H1T
SPKSSKTKAVKKPKATPTKASGSGR	Propionyl (Any N-term); Propionyl (K3); Propionyl (K8); Lactyl_DP (K11); Propionyl (K12); Propionyl (K14); Propionyl (K19)	Propionyl (Any N-term); Propionyl (K143); Propionyl (K148); Lactyl_DP (K151); Propionyl (K152); Propionyl (K154); Propionyl (K159)	40.54	2934.64	3	979.223	0.003142	52.151	29654	9	5	12	first_cycle:7632;last_cycle:7632;first_scan:23243;last_scan:23243;first_time:52.151;last_time:52.151;raw_file_identifier:HF2_025222;	0.07	Lactyl_DP (K11) = 0.25,Propionyl (K3) = 0.44,Propionyl (K8) = 0.27,Propionyl (K14) = 1.0,Propionyl (K19) = 1.0,Propionyl (K12) = 1.0	TS_H1.6_H1T
SPKSSKTKAVKKPKATPTKASGSGR	Propionyl (Any N-term); Lactyl_DP (K3); Propionyl (K6); Propionyl (K11); Propionyl (K12); Propionyl (K14); Propionyl (K19)	Propionyl (Any N-term); Lactyl_DP (K143); Propionyl (K146); Propionyl (K151); Propionyl (K152); Propionyl (K154); Propionyl (K159)	41.44	2934.64	3	979.223	0.003142	52.151	29654	8	4	12	first_cycle:7632;last_cycle:7632;first_scan:23243;last_scan:23243;first_time:52.151;last_time:52.151;raw_file_identifier:HF2_025222;	0.09	Propionyl (K6) = 0.29,Propionyl (K11) = 0.68,Propionyl (K14) = 1.0,Propionyl (K19) = 1.0,Lactyl_DP (K3) = 0.17,Propionyl (K12) = 1.0	TS_H1.6_H1T
SPKSSKTKAVKKPKATPTKASGSGR	Propionyl (Any N-term); Acetyl (K3); Butyryl (K6); Lactyl_DP (K11); Propionyl (K12); Propionyl (K14); Propionyl (K19)	Propionyl (Any N-term); Acetyl (K143); Butyryl (K146); Lactyl_DP (K151); Propionyl (K152); Propionyl (K154); Propionyl (K159)	41.58	2934.64	3	979.223	0.003142	52.151	29654	5	3	12	first_cycle:7632;last_cycle:7632;first_scan:23243;last_scan:23243;first_time:52.151;last_time:52.151;raw_file_identifier:HF2_025222;	0.09	Butyryl (K6) = 0.16,Lactyl_DP (K11) = 0.25,Propionyl (K14) = 1.0,Acetyl (K3) = 0.16,Propionyl (K19) = 1.0,Propionyl (K12) = 1.0	TS_H1.6_H1T
SPKSSKTKAVKKPKATPTKASGSGR	Propionyl (Any N-term); Propionyl (K3); Lactyl_DP (K8); Propionyl (K11); Propionyl (K12); Propionyl (K14); Propionyl (K19)	Propionyl (Any N-term); Propionyl (K143); Lactyl_DP (K148); Propionyl (K151); Propionyl (K152); Propionyl (K154); Propionyl (K159)	43.53	2934.64	3	979.223	0.003142	52.151	29654	1	1	12	first_cycle:7632;last_cycle:7632;first_scan:23243;last_scan:23243;first_time:52.151;last_time:52.151;raw_file_identifier:HF2_025222;	0.14	Lactyl_DP (K8) = 0.32,Propionyl (K3) = 0.44,Propionyl (K11) = 0.68,Propionyl (K14) = 1.0,Propionyl (K19) = 1.0,Propionyl (K12) = 1.0	TS_H1.6_H1T
SPKSSKTKAVKKPKATPTKASGSGR	Propionyl (Any N-term); Acetyl (K3); Acetyl (K6); Butyryl (K8); Propionyl (K11); Propionyl (K12); Propionyl (K14); Propionyl (K19)	Propionyl (Any N-term); Acetyl (K143); Acetyl (K146); Butyryl (K148); Propionyl (K151); Propionyl (K152); Propionyl (K154); Propionyl (K159)	55.42	2960.65	3	987.893	0.000562	51.926	29776	5	3	11	first_cycle:7627;last_cycle:7627;first_scan:23139;last_scan:23139;first_time:51.926;last_time:51.926;raw_file_identifier:HF2_025222;	0.11	Butyryl (K8) = 0.22,Acetyl (K6) = 0.5,Propionyl (K11) = 0.47,Propionyl (K14) = 1.0,Acetyl (K3) = 0.28,Propionyl (K19) = 1.0,Propionyl (K12) = 1.0	TS_H1.6_H1T
SPKSSKTKAVKKPKATPTKASGSGR	Propionyl (Any N-term); Butyryl (K3); Acetyl (K6); Acetyl (K8); Propionyl (K11); Propionyl (K12); Propionyl (K14); Propionyl (K19)	Propionyl (Any N-term); Butyryl (K143); Acetyl (K146); Acetyl (K148); Propionyl (K151); Propionyl (K152); Propionyl (K154); Propionyl (K159)	53.48	2960.65	3	987.893	0.000562	51.926	29776	10	5	11	first_cycle:7627;last_cycle:7627;first_scan:23139;last_scan:23139;first_time:51.926;last_time:51.926;raw_file_identifier:HF2_025222;	0.07	Acetyl (K6) = 0.5,Propionyl (K11) = 0.47,Propionyl (K14) = 1.0,Propionyl (K19) = 1.0,Acetyl (K8) = 0.47,Butyryl (K3) = 0.07,Propionyl (K12) = 1.0	TS_H1.6_H1T
SPKSSKTKAVKKPKATPTKASGSGR	Propionyl (Any N-term); Propionyl (K3); Propionyl (K6); Propionyl (K8); Acetyl (K11); Propionyl (K12); Propionyl (K14); Propionyl (K19)	Propionyl (Any N-term); Propionyl (K143); Propionyl (K146); Propionyl (K148); Acetyl (K151); Propionyl (K152); Propionyl (K154); Propionyl (K159)	57.41	2960.65	3	987.893	0.000562	51.926	29776	1	1	11	first_cycle:7627;last_cycle:7627;first_scan:23139;last_scan:23139;first_time:51.926;last_time:51.926;raw_file_identifier:HF2_025222;	0.17	Propionyl (K6) = 0.28,Propionyl (K3) = 0.65,Propionyl (K8) = 0.31,Acetyl (K11) = 0.39,Propionyl (K14) = 1.0,Propionyl (K19) = 1.0,Propionyl (K12) = 1.0	TS_H1.6_H1T
SPKSSKTKAVKKPKATPTKASGSGR	Propionyl (Any N-term); Propionyl (K3); Acetyl (K6); Butyryl (K8); Acetyl (K11); Propionyl (K12); Propionyl (K14); Propionyl (K19)	Propionyl (Any N-term); Propionyl (K143); Acetyl (K146); Butyryl (K148); Acetyl (K151); Propionyl (K152); Propionyl (K154); Propionyl (K159)	55.52	2960.65	3	987.893	0.000562	51.926	29776	3	2	11	first_cycle:7627;last_cycle:7627;first_scan:23139;last_scan:23139;first_time:51.926;last_time:51.926;raw_file_identifier:HF2_025222;	0.11	Propionyl (K3) = 0.65,Butyryl (K8) = 0.22,Acetyl (K6) = 0.5,Acetyl (K11) = 0.39,Propionyl (K14) = 1.0,Propionyl (K19) = 1.0,Propionyl (K12) = 1.0	TS_H1.6_H1T
SPKSSKTKAVKKPKATPTKASGSGR	Propionyl (Any N-term); Propionyl (K3); Acetyl (K6); Acetyl (K8); Butyryl (K11); Propionyl (K12); Propionyl (K14); Propionyl (K19)	Propionyl (Any N-term); Propionyl (K143); Acetyl (K146); Acetyl (K148); Butyryl (K151); Propionyl (K152); Propionyl (K154); Propionyl (K159)	53.64	2960.65	3	987.893	0.000562	51.926	29776	7	4	11	first_cycle:7627;last_cycle:7627;first_scan:23139;last_scan:23139;first_time:51.926;last_time:51.926;raw_file_identifier:HF2_025222;	0.07	Butyryl (K11) = 0.14,Propionyl (K3) = 0.65,Acetyl (K6) = 0.5,Propionyl (K14) = 1.0,Propionyl (K19) = 1.0,Acetyl (K8) = 0.47,Propionyl (K12) = 1.0	TS_H1.6_H1T
SPKSSKTKAVKKPKATPTKASGSGR	Propionyl (Any N-term); Acetyl (K3); Propionyl (K6); Butyryl (K8); Propionyl (K11); Propionyl (K12); Propionyl (K14); Propionyl (K19)	Propionyl (Any N-term); Acetyl (K143); Propionyl (K146); Butyryl (K148); Propionyl (K151); Propionyl (K152); Propionyl (K154); Propionyl (K159)	75.34	2974.67	3	992.563	-0.000923	53.345	29830	1	1	12	first_cycle:7695;last_cycle:7695;first_scan:23822;last_scan:23822;first_time:53.345;last_time:53.345;raw_file_identifier:HF2_025222;	0.16	Propionyl (K6) = 0.43,Butyryl (K8) = 0.33,Propionyl (K11) = 0.97,Propionyl (K14) = 1.0,Acetyl (K3) = 0.33,Propionyl (K19) = 1.0,Propionyl (K12) = 1.0	TS_H1.6_H1T
SPKSSKTKAVKKPKATPTKASGSGR	Propionyl (Any N-term); Propionyl (K3); Propionyl (K6); Propionyl (K8); Propionyl (K11); Propionyl (K12); Propionyl (K14); Propionyl (K19)	Propionyl (Any N-term); Propionyl (K143); Propionyl (K146); Propionyl (K148); Propionyl (K151); Propionyl (K152); Propionyl (K154); Propionyl (K159)	71.13	2974.67	3	992.566	0.001477	53.652	29839	1	1	14	first_cycle:7702;last_cycle:7702;first_scan:23967;last_scan:23967;first_time:53.652;last_time:53.652;raw_file_identifier:HF2_025222;	0.31	Propionyl (K6) = 0.42,Propionyl (K3) = 0.72,Propionyl (K8) = 0.53,Propionyl (K11) = 0.96,Propionyl (K14) = 1.0,Propionyl (K19) = 1.0,Propionyl (K12) = 0.96	TS_H1.6_H1T
SPKSSKTKAVKKPKATPTKASGSGR	Propionyl (Any N-term); Propionyl (K3); Propionyl (K6); Butyryl (K8); Acetyl (K11); Propionyl (K12); Propionyl (K14); Propionyl (K19)	Propionyl (Any N-term); Propionyl (K143); Propionyl (K146); Butyryl (K148); Acetyl (K151); Propionyl (K152); Propionyl (K154); Propionyl (K159)	47.27	2974.67	3	992.567	0.002477	48.564	29840	1	1	12	first_cycle:7507;last_cycle:7507;first_scan:21541;last_scan:21541;first_time:48.564;last_time:48.564;raw_file_identifier:HF2_025222;	0.15	Propionyl (K6) = 0.45,Propionyl (K3) = 0.69,Butyryl (K8) = 0.25,Acetyl (K11) = 0.35,Propionyl (K14) = 1.0,Propionyl (K19) = 1.0,Propionyl (K12) = 1.0	TS_H1.6_H1T
SPKSSKTKAVKKPKATPTKASGSGR	Propionyl (Any N-term); Propionyl (K3); Butyryl (K6); Propionyl (K8); Acetyl (K11); Propionyl (K12); Propionyl (K14); Propionyl (K19)	Propionyl (Any N-term); Propionyl (K143); Butyryl (K146); Propionyl (K148); Acetyl (K151); Propionyl (K152); Propionyl (K154); Propionyl (K159)	46.15	2974.67	3	992.567	0.002477	48.564	29840	4	3	12	first_cycle:7507;last_cycle:7507;first_scan:21541;last_scan:21541;first_time:48.564;last_time:48.564;raw_file_identifier:HF2_025222;	0.11	Butyryl (K6) = 0.39,Propionyl (K3) = 0.69,Propionyl (K8) = 0.5,Acetyl (K11) = 0.35,Propionyl (K14) = 1.0,Propionyl (K19) = 1.0,Propionyl (K12) = 1.0	TS_H1.6_H1T
SPKSSKTKAVKKPKATPTKASGSGR	Propionyl (Any N-term); Acetyl (K3); Propionyl (K6); Propionyl (K8); Butyryl (K11); Propionyl (K12); Propionyl (K14); Propionyl (K19)	Propionyl (Any N-term); Acetyl (K143); Propionyl (K146); Propionyl (K148); Butyryl (K151); Propionyl (K152); Propionyl (K154); Propionyl (K159)	51.54	2974.67	3	992.563	-0.001323	54.626	29829	3	3	13	first_cycle:7745;last_cycle:7745;first_scan:24454;last_scan:24454;first_time:54.626;last_time:54.626;raw_file_identifier:HF2_025222;	0.1	Propionyl (K6) = 0.41,Butyryl (K11) = 0.27,Propionyl (K8) = 0.45,Propionyl (K14) = 1.0,Acetyl (K3) = 0.39,Propionyl (K19) = 1.0,Propionyl (K12) = 1.0	TS_H1.6_H1T
SPKSSKTKAVKKPKATPTKASGSGR	Propionyl (Any N-term); Propionyl (K3); Butyryl (K6); Acetyl (K8); Propionyl (K11); Propionyl (K12); Propionyl (K14); Propionyl (K19)	Propionyl (Any N-term); Propionyl (K143); Butyryl (K146); Acetyl (K148); Propionyl (K151); Propionyl (K152); Propionyl (K154); Propionyl (K159)	72.56	2974.67	3	992.563	-0.000923	53.345	29830	7	3	12	first_cycle:7695;last_cycle:7695;first_scan:23822;last_scan:23822;first_time:53.345;last_time:53.345;raw_file_identifier:HF2_025222;	0.09	Butyryl (K6) = 0.25,Propionyl (K3) = 0.42,Propionyl (K11) = 0.97,Propionyl (K14) = 1.0,Propionyl (K19) = 1.0,Acetyl (K8) = 0.19,Propionyl (K12) = 1.0	TS_H1.6_H1T
SPKSSKTKAVKKPKATPTKASGSGR	Propionyl (Any N-term); Propionyl (K3); Acetyl (K6); Propionyl (K8); Butyryl (K11); Propionyl (K12); Propionyl (K14); Propionyl (K19)	Propionyl (Any N-term); Propionyl (K143); Acetyl (K146); Propionyl (K148); Butyryl (K151); Propionyl (K152); Propionyl (K154); Propionyl (K159)	59.83	2974.67	3	992.565	0.000977	53.154	29838	2	1	13	first_cycle:7690;last_cycle:7690;first_scan:23733;last_scan:23733;first_time:53.154;last_time:53.154;raw_file_identifier:HF2_025222;	0.12	Butyryl (K11) = 0.42,Propionyl (K3) = 0.54,Propionyl (K8) = 0.51,Acetyl (K6) = 0.34,Propionyl (K14) = 1.0,Propionyl (K19) = 1.0,Propionyl (K12) = 1.0	TS_H1.6_H1T
SPKSSKTKAVKKPKATPTKASGSGR	Propionyl (Any N-term); Acetyl (K3); Butyryl (K6); Acetyl (K8); Butyryl (K11); Propionyl (K12); Propionyl (K14); Propionyl (K19)	Propionyl (Any N-term); Acetyl (K143); Butyryl (K146); Acetyl (K148); Butyryl (K151); Propionyl (K152); Propionyl (K154); Propionyl (K159)	59.69	2974.67	3	992.565	0.000977	53.154	29838	3	2	13	first_cycle:7690;last_cycle:7690;first_scan:23733;last_scan:23733;first_time:53.154;last_time:53.154;raw_file_identifier:HF2_025222;	0.12	Butyryl (K6) = 0.21,Butyryl (K11) = 0.42,Propionyl (K14) = 1.0,Acetyl (K3) = 0.37,Propionyl (K19) = 1.0,Acetyl (K8) = 0.21,Propionyl (K12) = 1.0	TS_H1.6_H1T
SPKSSKTKAVKKPKATPTKASGSGR	Propionyl (Any N-term); Propionyl (K3); Acetyl (K6); Butyryl (K8); Propionyl (K11); Propionyl (K12); Propionyl (K14); Propionyl (K19)	Propionyl (Any N-term); Propionyl (K143); Acetyl (K146); Butyryl (K148); Propionyl (K151); Propionyl (K152); Propionyl (K154); Propionyl (K159)	70.04	2974.67	3	992.566	0.001477	53.652	29839	2	2	14	first_cycle:7702;last_cycle:7702;first_scan:23967;last_scan:23967;first_time:53.652;last_time:53.652;raw_file_identifier:HF2_025222;	0.24	Propionyl (K3) = 0.72,Butyryl (K8) = 0.31,Acetyl (K6) = 0.35,Propionyl (K11) = 0.96,Propionyl (K14) = 1.0,Propionyl (K19) = 1.0,Propionyl (K12) = 0.96	TS_H1.6_H1T
SPKSSKTKAVKKPKATPTKASGSGR	Propionyl (Any N-term); Butyryl (K3); Acetyl (K6); Propionyl (K8); Propionyl (K11); Propionyl (K12); Propionyl (K14); Propionyl (K19)	Propionyl (Any N-term); Butyryl (K143); Acetyl (K146); Propionyl (K148); Propionyl (K151); Propionyl (K152); Propionyl (K154); Propionyl (K159)	27.97	2974.67	3	992.565	0.000877	50.17	29837	4	3	9	first_cycle:7572;last_cycle:7572;first_scan:22296;last_scan:22296;first_time:50.170;last_time:50.170;raw_file_identifier:HF2_025222;	0.1	Propionyl (K8) = 0.42,Acetyl (K6) = 0.27,Propionyl (K11) = 0.63,Propionyl (K14) = 1.0,Propionyl (K19) = 1.0,Butyryl (K3) = 0.1,Propionyl (K12) = 1.0	TS_H1.6_H1T
SPKSSKTKAVKKPKATPTKASGSGR	Propionyl (Any N-term); Acetyl (K3); Butyryl (K6); Propionyl (K8); Propionyl (K11); Propionyl (K12); Propionyl (K14); Propionyl (K19)	Propionyl (Any N-term); Acetyl (K143); Butyryl (K146); Propionyl (K148); Propionyl (K151); Propionyl (K152); Propionyl (K154); Propionyl (K159)	75.2	2974.67	3	992.563	-0.000923	53.345	29830	3	2	12	first_cycle:7695;last_cycle:7695;first_scan:23822;last_scan:23822;first_time:53.345;last_time:53.345;raw_file_identifier:HF2_025222;	0.16	Butyryl (K6) = 0.25,Propionyl (K8) = 0.47,Propionyl (K11) = 0.97,Propionyl (K14) = 1.0,Acetyl (K3) = 0.33,Propionyl (K19) = 1.0,Propionyl (K12) = 1.0	TS_H1.6_H1T
SPKSSKTKAVKKPKATPTKASGSGR	Propionyl (Any N-term); Propionyl (K3); Propionyl (K6); Acetyl (K8); Butyryl (K11); Propionyl (K12); Propionyl (K14); Propionyl (K19)	Propionyl (Any N-term); Propionyl (K143); Propionyl (K146); Acetyl (K148); Butyryl (K151); Propionyl (K152); Propionyl (K154); Propionyl (K159)	63.2	2974.67	3	992.563	-0.000923	53.345	29830	9	4	11	first_cycle:7695;last_cycle:7695;first_scan:23822;last_scan:23822;first_time:53.345;last_time:53.345;raw_file_identifier:HF2_025222;	0.01	Propionyl (K6) = 0.43,Butyryl (K11) = 0.02,Propionyl (K3) = 0.42,Propionyl (K14) = 1.0,Propionyl (K19) = 1.0,Acetyl (K8) = 0.19,Propionyl (K12) = 1.0	TS_H1.6_H1T
SPKSSKTKAVKKPKATPTKASGSGR	Propionyl (Any N-term); Acetyl (K3); Propionyl (K6); Butyryl (K8); Propionyl (K11); Lactyl_DP (K12); Propionyl (K14); Propionyl (K19)	Propionyl (Any N-term); Acetyl (K143); Propionyl (K146); Butyryl (K148); Propionyl (K151); Lactyl_DP (K152); Propionyl (K154); Propionyl (K159)	35.88	2990.67	3	997.896	0.000337	50.968	29909	3	2	9	first_cycle:7602;last_cycle:7602;first_scan:22682;last_scan:22682;first_time:50.968;last_time:50.968;raw_file_identifier:HF2_025222;	0.13	Lactyl_DP (K12) = 0.58,Propionyl (K6) = 0.73,Butyryl (K8) = 0.29,Propionyl (K11) = 0.38,Propionyl (K14) = 0.91,Acetyl (K3) = 0.78,Propionyl (K19) = 1.0	TS_H1.6_H1T
SPKSSKTKAVKKPKATPTKASGSGR	Propionyl (Any N-term); Lactyl_DP (K3); Propionyl (K6); Propionyl (K8); Propionyl (K11); Propionyl (K12); Propionyl (K14); Propionyl (K19)	Propionyl (Any N-term); Lactyl_DP (K143); Propionyl (K146); Propionyl (K148); Propionyl (K151); Propionyl (K152); Propionyl (K154); Propionyl (K159)	62.08	2990.67	3	997.895	-0.000863	53.214	29906	2	2	13	first_cycle:7692;last_cycle:7692;first_scan:23761;last_scan:23761;first_time:53.214;last_time:53.214;raw_file_identifier:HF2_025222;	0.24	Propionyl (K6) = 0.44,Propionyl (K8) = 0.52,Propionyl (K11) = 0.96,Propionyl (K14) = 1.0,Propionyl (K19) = 1.0,Lactyl_DP (K3) = 0.24,Propionyl (K12) = 1.0	TS_H1.6_H1T
SPKSSKTKAVKKPKATPTKASGSGR	Propionyl (Any N-term); Propionyl (K3); Propionyl (K6); Lactyl_DP (K8); Propionyl (K11); Propionyl (K12); Propionyl (K14); Propionyl (K19)	Propionyl (Any N-term); Propionyl (K143); Propionyl (K146); Lactyl_DP (K148); Propionyl (K151); Propionyl (K152); Propionyl (K154); Propionyl (K159)	59.05	2990.67	3	997.894	-0.002063	51.826	29905	4	4	12	first_cycle:7625;last_cycle:7625;first_scan:23091;last_scan:23091;first_time:51.826;last_time:51.826;raw_file_identifier:HF2_025222;	0.1	Propionyl (K6) = 0.62,Lactyl_DP (K8) = 0.24,Propionyl (K3) = 0.39,Propionyl (K11) = 0.31,Propionyl (K14) = 1.0,Propionyl (K19) = 1.0,Propionyl (K12) = 1.0	TS_H1.6_H1T
SPKSSKTKAVKKPKATPTKASGSGR	Propionyl (Any N-term); Acetyl (K3); Butyryl (K6); Propionyl (K8); Lactyl_DP (K11); Propionyl (K12); Propionyl (K14); Propionyl (K19)	Propionyl (Any N-term); Acetyl (K143); Butyryl (K146); Propionyl (K148); Lactyl_DP (K151); Propionyl (K152); Propionyl (K154); Propionyl (K159)	60.91	2990.67	3	997.894	-0.002063	51.826	29905	2	2	12	first_cycle:7625;last_cycle:7625;first_scan:23091;last_scan:23091;first_time:51.826;last_time:51.826;raw_file_identifier:HF2_025222;	0.15	Butyryl (K6) = 0.2,Lactyl_DP (K11) = 0.53,Propionyl (K8) = 0.56,Propionyl (K14) = 1.0,Acetyl (K3) = 0.56,Propionyl (K19) = 1.0,Propionyl (K12) = 1.0	TS_H1.6_H1T
SPKSSKTKAVKKPKATPTKASGSGR	Propionyl (Any N-term); Acetyl (K3); Butyryl (K6); Lactyl_DP (K8); Propionyl (K11); Propionyl (K12); Propionyl (K14); Propionyl (K19)	Propionyl (Any N-term); Acetyl (K143); Butyryl (K146); Lactyl_DP (K148); Propionyl (K151); Propionyl (K152); Propionyl (K154); Propionyl (K159)	59.2	2990.67	3	997.895	-0.000863	53.214	29906	5	4	13	first_cycle:7692;last_cycle:7692;first_scan:23761;last_scan:23761;first_time:53.214;last_time:53.214;raw_file_identifier:HF2_025222;	0.12	Butyryl (K6) = 0.13,Lactyl_DP (K8) = 0.3,Propionyl (K11) = 0.96,Propionyl (K14) = 1.0,Acetyl (K3) = 0.33,Propionyl (K19) = 1.0,Propionyl (K12) = 1.0	TS_H1.6_H1T
SPKSSKTKAVKKPKATPTKASGSGR	Propionyl (Any N-term); Acetyl (K3); Propionyl (K6); Butyryl (K8); Lactyl_DP (K11); Propionyl (K12); Propionyl (K14); Propionyl (K19)	Propionyl (Any N-term); Acetyl (K143); Propionyl (K146); Butyryl (K148); Lactyl_DP (K151); Propionyl (K152); Propionyl (K154); Propionyl (K159)	60.78	2990.67	3	997.894	-0.002063	51.826	29905	3	3	12	first_cycle:7625;last_cycle:7625;first_scan:23091;last_scan:23091;first_time:51.826;last_time:51.826;raw_file_identifier:HF2_025222;	0.15	Propionyl (K6) = 0.62,Lactyl_DP (K11) = 0.53,Butyryl (K8) = 0.2,Propionyl (K14) = 1.0,Acetyl (K3) = 0.56,Propionyl (K19) = 1.0,Propionyl (K12) = 1.0	TS_H1.6_H1T
SPKSSKTKAVKKPKATPTKASGSGR	Propionyl (Any N-term); Acetyl (K3); Lactyl_DP (K6); Butyryl (K8); Propionyl (K11); Propionyl (K12); Propionyl (K14); Propionyl (K19)	Propionyl (Any N-term); Acetyl (K143); Lactyl_DP (K146); Butyryl (K148); Propionyl (K151); Propionyl (K152); Propionyl (K154); Propionyl (K159)	60.71	2990.67	3	997.895	-0.000863	53.214	29906	4	3	13	first_cycle:7692;last_cycle:7692;first_scan:23761;last_scan:23761;first_time:53.214;last_time:53.214;raw_file_identifier:HF2_025222;	0.17	Butyryl (K8) = 0.18,Propionyl (K11) = 0.96,Propionyl (K14) = 1.0,Acetyl (K3) = 0.33,Propionyl (K19) = 1.0,Lactyl_DP (K6) = 0.43,Propionyl (K12) = 1.0	TS_H1.6_H1T
SPKSSKTKAVKKPKATPTKASGSGR	Propionyl (Any N-term); Propionyl (K3); Lactyl_DP (K6); Propionyl (K8); Propionyl (K11); Propionyl (K12); Propionyl (K14); Propionyl (K19)	Propionyl (Any N-term); Propionyl (K143); Lactyl_DP (K146); Propionyl (K148); Propionyl (K151); Propionyl (K152); Propionyl (K154); Propionyl (K159)	62.28	2990.67	3	997.895	-0.000863	53.214	29906	1	1	13	first_cycle:7692;last_cycle:7692;first_scan:23761;last_scan:23761;first_time:53.214;last_time:53.214;raw_file_identifier:HF2_025222;	0.25	Propionyl (K3) = 0.44,Propionyl (K8) = 0.52,Propionyl (K11) = 0.96,Propionyl (K14) = 1.0,Propionyl (K19) = 1.0,Lactyl_DP (K6) = 0.43,Propionyl (K12) = 1.0	TS_H1.6_H1T
SPKSSKTKAVKKPKATPTKASGSGR	Propionyl (Any N-term); Propionyl (K3); Propionyl (K6); Propionyl (K8); Propionyl (K11); Lactyl_DP (K12); Propionyl (K14); Propionyl (K19)	Propionyl (Any N-term); Propionyl (K143); Propionyl (K146); Propionyl (K148); Propionyl (K151); Lactyl_DP (K152); Propionyl (K154); Propionyl (K159)	36	2990.67	3	997.896	0.000337	50.968	29909	2	1	9	first_cycle:7602;last_cycle:7602;first_scan:22682;last_scan:22682;first_time:50.968;last_time:50.968;raw_file_identifier:HF2_025222;	0.13	Lactyl_DP (K12) = 0.58,Propionyl (K6) = 0.73,Propionyl (K3) = 0.22,Propionyl (K8) = 0.71,Propionyl (K11) = 0.38,Propionyl (K14) = 0.91,Propionyl (K19) = 1.0	TS_H1.6_H1T
SPKSSKTKAVKKPKATPTKASGSGR	Propionyl (Any N-term); Acetyl (K3); Propionyl (K6); Lactyl_DP (K8); Butyryl (K11); Propionyl (K12); Propionyl (K14); Propionyl (K19)	Propionyl (Any N-term); Acetyl (K143); Propionyl (K146); Lactyl_DP (K148); Butyryl (K151); Propionyl (K152); Propionyl (K154); Propionyl (K159)	58.92	2990.67	3	997.894	-0.002063	51.826	29905	5	5	12	first_cycle:7625;last_cycle:7625;first_scan:23091;last_scan:23091;first_time:51.826;last_time:51.826;raw_file_identifier:HF2_025222;	0.1	Propionyl (K6) = 0.62,Butyryl (K11) = 0.16,Lactyl_DP (K8) = 0.24,Propionyl (K14) = 1.0,Acetyl (K3) = 0.56,Propionyl (K19) = 1.0,Propionyl (K12) = 1.0	TS_H1.6_H1T
SPKSSKTKAVKKPKATPTKASGSGR	Propionyl (Any N-term); Propionyl (K3); Propionyl (K6); Propionyl (K8); Lactyl_DP (K11); Propionyl (K12); Propionyl (K14); Propionyl (K19)	Propionyl (Any N-term); Propionyl (K143); Propionyl (K146); Propionyl (K148); Lactyl_DP (K151); Propionyl (K152); Propionyl (K154); Propionyl (K159)	62.53	2990.67	3	997.894	-0.002063	51.826	29905	1	1	12	first_cycle:7625;last_cycle:7625;first_scan:23091;last_scan:23091;first_time:51.826;last_time:51.826;raw_file_identifier:HF2_025222;	0.22	Propionyl (K6) = 0.62,Lactyl_DP (K11) = 0.53,Propionyl (K3) = 0.39,Propionyl (K8) = 0.56,Propionyl (K14) = 1.0,Propionyl (K19) = 1.0,Propionyl (K12) = 1.0	TS_H1.6_H1T
SPKSSKTKAVKKPKATPTKASGSGR	Propionyl (Any N-term); Trimethyl (K3); Lactyl_DP (K6); Propionyl (K8); Lactyl_DP (K11); Propionyl (K12); Propionyl (K14); Propionyl (K19)	Propionyl (Any N-term); Trimethyl (K143); Lactyl_DP (K146); Propionyl (K148); Lactyl_DP (K151); Propionyl (K152); Propionyl (K154); Propionyl (K159)	26.12	2992.68	3	998.566	-0.001548	48.696	29932	7	5	10	first_cycle:7510;last_cycle:7510;first_scan:21603;last_scan:21603;first_time:48.696;last_time:48.696;raw_file_identifier:HF2_025222;	0.07	Lactyl_DP (K11) = 0.4,Trimethyl (K3) = 0.18,Propionyl (K8) = 0.13,Propionyl (K14) = 1.0,Propionyl (K19) = 1.0,Lactyl_DP (K6) = 0.77,Propionyl (K12) = 1.0	TS_H1.6_H1T
SPKSSKTKAVKKPKATPTKASGSGR	Propionyl (Any N-term); Lactyl_DP (K3); Trimethyl (K6); Lactyl_DP (K8); Propionyl (K11); Propionyl (K12); Propionyl (K14); Propionyl (K19)	Propionyl (Any N-term); Lactyl_DP (K143); Trimethyl (K146); Lactyl_DP (K148); Propionyl (K151); Propionyl (K152); Propionyl (K154); Propionyl (K159)	28.39	2992.68	3	998.566	-0.001548	48.696	29932	4	3	10	first_cycle:7510;last_cycle:7510;first_scan:21603;last_scan:21603;first_time:48.696;last_time:48.696;raw_file_identifier:HF2_025222;	0.11	Lactyl_DP (K8) = 0.55,Trimethyl (K6) = 0.23,Propionyl (K11) = 0.33,Propionyl (K14) = 1.0,Propionyl (K19) = 1.0,Lactyl_DP (K3) = 0.28,Propionyl (K12) = 1.0	TS_H1.6_H1T
SPKSSKTKAVKKPKATPTKASGSGR	Propionyl (Any N-term); Propionyl (K3); Lactyl_DP (K6); Trimethyl (K8); Lactyl_DP (K11); Propionyl (K12); Propionyl (K14); Propionyl (K19)	Propionyl (Any N-term); Propionyl (K143); Lactyl_DP (K146); Trimethyl (K148); Lactyl_DP (K151); Propionyl (K152); Propionyl (K154); Propionyl (K159)	29.87	2992.68	3	998.566	-0.001548	48.696	29932	1	1	10	first_cycle:7510;last_cycle:7510;first_scan:21603;last_scan:21603;first_time:48.696;last_time:48.696;raw_file_identifier:HF2_025222;	0.16	Lactyl_DP (K11) = 0.4,Propionyl (K3) = 0.42,Trimethyl (K8) = 0.27,Propionyl (K14) = 1.0,Propionyl (K19) = 1.0,Lactyl_DP (K6) = 0.77,Propionyl (K12) = 1.0	TS_H1.6_H1T
SPKSSKTKAVKKPKATPTKASGSGR	Propionyl (Any N-term); Lactyl_DP (K3); Lactyl_DP (K6); Trimethyl (K8); Propionyl (K11); Propionyl (K12); Propionyl (K14); Propionyl (K19)	Propionyl (Any N-term); Lactyl_DP (K143); Lactyl_DP (K146); Trimethyl (K148); Propionyl (K151); Propionyl (K152); Propionyl (K154); Propionyl (K159)	28.25	2992.68	3	998.566	-0.001548	48.696	29932	6	4	10	first_cycle:7510;last_cycle:7510;first_scan:21603;last_scan:21603;first_time:48.696;last_time:48.696;raw_file_identifier:HF2_025222;	0.11	Propionyl (K11) = 0.33,Trimethyl (K8) = 0.27,Propionyl (K14) = 1.0,Propionyl (K19) = 1.0,Lactyl_DP (K6) = 0.77,Lactyl_DP (K3) = 0.28,Propionyl (K12) = 1.0	TS_H1.6_H1T
SPKSSKTKAVKKPKATPTKASGSGR	Propionyl (Any N-term); Propionyl (K3); Lactyl_DP (K6); Lactyl_DP (K8); Trimethyl (K11); Propionyl (K12); Propionyl (K14); Propionyl (K19)	Propionyl (Any N-term); Propionyl (K143); Lactyl_DP (K146); Lactyl_DP (K148); Trimethyl (K151); Propionyl (K152); Propionyl (K154); Propionyl (K159)	29.56	2992.68	3	998.566	-0.001548	48.696	29932	2	2	10	first_cycle:7510;last_cycle:7510;first_scan:21603;last_scan:21603;first_time:48.696;last_time:48.696;raw_file_identifier:HF2_025222;	0.15	Lactyl_DP (K8) = 0.55,Propionyl (K3) = 0.42,Propionyl (K14) = 1.0,Propionyl (K19) = 1.0,Trimethyl (K11) = 0.21,Lactyl_DP (K6) = 0.77,Propionyl (K12) = 1.0	TS_H1.6_H1T
SPKSSKTKAVKKPKATPTKASGSGR	Propionyl (Any N-term); Lactyl_DP (K3); Lactyl_DP (K6); Lactyl_DP (K8); Lactyl_DP (K11); Lactyl_DP (K12); Propionyl (K14); Propionyl (K19)	Propionyl (Any N-term); Lactyl_DP (K143); Lactyl_DP (K146); Lactyl_DP (K148); Lactyl_DP (K151); Lactyl_DP (K152); Propionyl (K154); Propionyl (K159)	36.72	3054.64	3	1019.22	-0.001221	53.847	30136	1	1	10	first_cycle:7706;last_cycle:7706;first_scan:24058;last_scan:24058;first_time:53.847;last_time:53.847;raw_file_identifier:HF2_025222;	0.94	Lactyl_DP (K12) = 0.99,Lactyl_DP (K8) = 0.99,Lactyl_DP (K11) = 0.99,Propionyl (K14) = 0.94,Propionyl (K19) = 1.0,Lactyl_DP (K6) = 0.99,Lactyl_DP (K3) = 0.98	TS_H1.6_H1T
KKPAGPSVSELIVQAVSSSKER	Propionyl (Any N-term); Acetyl (K1); Acetyl (K2); Dimethyl (K20)	Propionyl (Any N-term); Acetyl (K35); Acetyl (K36); Dimethyl (K54)	68.86	2464.35	3	822.46	0.001606	70.806	27822	3	3	11	first_cycle:8366;last_cycle:8366;first_scan:32098;last_scan:32098;first_time:70.806;last_time:70.806;raw_file_identifier:HF2_025222;	0	Acetyl (K1) = 0.0,Acetyl (K2) = 0.0,Dimethyl (K20) = 0.0	H1.1
KKPAGPSVSELIVQAVSSSKER	Propionyl (Any N-term); Propionyl (K2); Propionyl (K20)	Propionyl (Any N-term); Propionyl (K36); Propionyl (K54)	147.82	2464.35	3	822.46	0.001601	70.806	27822	1	1	23	first_cycle:8366;last_cycle:8366;first_scan:32098;last_scan:32098;first_time:70.806;last_time:70.806;raw_file_identifier:HF2_025222;	0.77	Propionyl (K2) = 0.77,Propionyl (K20) = 1.0	H1.1
KKPAGPSVSELIVQAVSSSKER	Propionyl (Any N-term); Propionyl (K1); Propionyl (K2)	Propionyl (Any N-term); Propionyl (K35); Propionyl (K36)	63.17	2464.35	3	822.457	-0.001799	70.38	27820	3	3	15	first_cycle:8356;last_cycle:8356;first_scan:31895;last_scan:31895;first_time:70.380;last_time:70.380;raw_file_identifier:HF2_025222;	0.02	Propionyl (K1) = 0.89,Propionyl (K2) = 0.13	H1.1
KKPAGPSVSELIVQAVSSSKER	Propionyl (Any N-term); Propionyl (K1); Propionyl (K20)	Propionyl (Any N-term); Propionyl (K35); Propionyl (K54)	142.51	2464.35	3	822.46	0.001601	70.806	27822	2	2	23	first_cycle:8366;last_cycle:8366;first_scan:32098;last_scan:32098;first_time:70.806;last_time:70.806;raw_file_identifier:HF2_025222;	0.23	Propionyl (K1) = 0.23,Propionyl (K20) = 1.0	H1.1
KKPAGPSVSELIVQAVSSSKER	Propionyl (Any N-term); Butyryl (K1); Acetyl (K2)	Propionyl (Any N-term); Butyryl (K35); Acetyl (K36)	46.94	2464.35	3	822.457	-0.001799	70.38	27820	5	4	14	first_cycle:8356;last_cycle:8356;first_scan:31895;last_scan:31895;first_time:70.380;last_time:70.380;raw_file_identifier:HF2_025222;	0	Butyryl (K1) = 0.0,Acetyl (K2) = 0.0	H1.1
KKPAGPSVSELIVQAVSSSKER	Propionyl (Any N-term); Propionyl (K1); Acetyl (K2); Propionyl (K20)	Propionyl (Any N-term); Propionyl (K35); Acetyl (K36); Propionyl (K54)	74.06	2506.36	3	836.461	-0.000618	74.139	28027	2	2	13	first_cycle:8459;last_cycle:8459;first_scan:33658;last_scan:33658;first_time:74.139;last_time:74.139;raw_file_identifier:HF2_025222;	0.25	Propionyl (K1) = 0.25,Acetyl (K2) = 0.25,Propionyl (K20) = 1.0	H1.1
KKPAGPSVSELIVQAVSSSKER	Propionyl (Any N-term); Acetyl (K1); Propionyl (K2); Propionyl (K20)	Propionyl (Any N-term); Acetyl (K35); Propionyl (K36); Propionyl (K54)	78.9	2506.36	3	836.461	-0.000618	74.139	28027	1	1	13	first_cycle:8459;last_cycle:8459;first_scan:33658;last_scan:33658;first_time:74.139;last_time:74.139;raw_file_identifier:HF2_025222;	0.75	Acetyl (K1) = 0.75,Propionyl (K2) = 0.75,Propionyl (K20) = 1.0	H1.1
KKPAGPSVSELIVQAVSSSKER	Propionyl (Any N-term); Acetyl (K1); Butyryl (K2); Propionyl (K20)	Propionyl (Any N-term); Acetyl (K35); Butyryl (K36); Propionyl (K54)	145.45	2520.38	2	1261.2	0.000282	74.627	28095	2	2	20	first_cycle:8473;last_cycle:8473;first_scan:33886;last_scan:33886;first_time:74.627;last_time:74.627;raw_file_identifier:HF2_025222;	0	Acetyl (K1) = 0.0,Butyryl (K2) = 0.0,Propionyl (K20) = 1.0	H1.1
KKPAGPSVSELIVQAVSSSKER	Propionyl (Any N-term); Propionyl (K1); Propionyl (K2); Propionyl (K20)	Propionyl (Any N-term); Propionyl (K35); Propionyl (K36); Propionyl (K54)	174.04	2520.38	2	1261.2	0.000282	74.627	28095	1	1	21	first_cycle:8473;last_cycle:8473;first_scan:33886;last_scan:33886;first_time:74.627;last_time:74.627;raw_file_identifier:HF2_025222;	1	Propionyl (K1) = 1.0,Propionyl (K2) = 1.0,Propionyl (K20) = 1.0	H1.1
KKPAGPSVSELIVQAVSSSKER	Propionyl (Any N-term); Propionyl (K1); Lactyl_DP (K2); Propionyl (K20)	Propionyl (Any N-term); Propionyl (K35); Lactyl_DP (K36); Propionyl (K54)	62.02	2536.37	3	846.466	0.000557	74.154	28189	2	2	12	first_cycle:8459;last_cycle:8459;first_scan:33665;last_scan:33665;first_time:74.154;last_time:74.154;raw_file_identifier:HF2_025222;	0.38	Propionyl (K1) = 0.38,Lactyl_DP (K2) = 0.38,Propionyl (K20) = 1.0	H1.1
KKPAGPSVSELIVQAVSSSKER	Propionyl (Any N-term); Propionyl (K1); Propionyl (K2); Lactyl_DP (K20)	Propionyl (Any N-term); Propionyl (K35); Propionyl (K36); Lactyl_DP (K54)	43.09	2536.37	3	846.466	0.000457	74.352	28188	4	3	9	first_cycle:8467;last_cycle:8467;first_scan:33758;last_scan:33758;first_time:74.352;last_time:74.352;raw_file_identifier:HF2_025222;	0	Propionyl (K1) = 0.67,Propionyl (K2) = 0.67,Lactyl_DP (K20) = 0.0	H1.1
KKPAGPSVSELIVQAVSSSKER	Propionyl (Any N-term); Lactyl_DP (K1); Propionyl (K2); Propionyl (K20)	Propionyl (Any N-term); Lactyl_DP (K35); Propionyl (K36); Propionyl (K54)	64.13	2536.37	3	846.466	0.000557	74.154	28189	1	1	12	first_cycle:8459;last_cycle:8459;first_scan:33665;last_scan:33665;first_time:74.154;last_time:74.154;raw_file_identifier:HF2_025222;	0.62	Lactyl_DP (K1) = 0.62,Propionyl (K2) = 0.62,Propionyl (K20) = 1.0	H1.1
KKPAGPSVSELIVQAVSSSKER	Propionyl (Any N-term); Butyryl (K1); Acetyl (K2); Oxidation (Q14); Propionyl (K20)	Propionyl (Any N-term); Butyryl (K35); Acetyl (K36); Oxidation (Q48); Propionyl (K54)	34.9	2536.37	3	846.465	-0.000443	73.081	28186	2	2	8	first_cycle:8427;last_cycle:8427;first_scan:33163;last_scan:33163;first_time:73.081;last_time:73.081;raw_file_identifier:HF2_025222;	0.25	Butyryl (K1) = 0.25,Acetyl (K2) = 0.25,Oxidation (Q14) = 0.72,Propionyl (K20) = 1.0	H1.1
KKPAGPSVSELIVQAVSSSKER	Propionyl (Any N-term); Acetyl (K1); Butyryl (K2); Lactyl_DP (K20)	Propionyl (Any N-term); Acetyl (K35); Butyryl (K36); Lactyl_DP (K54)	33.61	2536.37	3	846.466	0.000457	74.352	28188	5	4	9	first_cycle:8467;last_cycle:8467;first_scan:33758;last_scan:33758;first_time:74.352;last_time:74.352;raw_file_identifier:HF2_025222;	0	Acetyl (K1) = 0.16,Butyryl (K2) = 0.16,Lactyl_DP (K20) = 0.0	H1.1
KKPAGPSVSELIVQAVSSSKER	Propionyl (Any N-term); Acetyl (K1); Butyryl (K2); Oxidation (Q14); Propionyl (K20)	Propionyl (Any N-term); Acetyl (K35); Butyryl (K36); Oxidation (Q48); Propionyl (K54)	101.31	2536.37	3	846.466	0.000457	74.352	28188	2	2	15	first_cycle:8467;last_cycle:8467;first_scan:33758;last_scan:33758;first_time:74.352;last_time:74.352;raw_file_identifier:HF2_025222;	0.16	Acetyl (K1) = 0.16,Butyryl (K2) = 0.16,Oxidation (Q14) = 1.0,Propionyl (K20) = 1.0	H1.1
KKPAGPSVSELIVQAVSSSKER	Propionyl (Any N-term); Propionyl (K1); Propionyl (K2); Oxidation (Q14); Propionyl (K20)	Propionyl (Any N-term); Propionyl (K35); Propionyl (K36); Oxidation (Q48); Propionyl (K54)	107.42	2536.37	3	846.466	0.000457	74.352	28188	1	1	15	first_cycle:8467;last_cycle:8467;first_scan:33758;last_scan:33758;first_time:74.352;last_time:74.352;raw_file_identifier:HF2_025222;	0.67	Propionyl (K1) = 0.67,Propionyl (K2) = 0.67,Oxidation (Q14) = 1.0,Propionyl (K20) = 1.0	H1.1
KKPAGPSVSELIVQAVSSSKER	Propionyl (Any N-term); Lactyl_DP (K1); Lactyl_DP (K2); Propionyl (K20)	Propionyl (Any N-term); Lactyl_DP (K35); Lactyl_DP (K36); Propionyl (K54)	25.14	2552.37	3	851.801	0.003517	74.816	28255	1	1	6	first_cycle:8477;last_cycle:8477;first_scan:33973;last_scan:33973;first_time:74.816;last_time:74.816;raw_file_identifier:HF2_025222;	0.92	Lactyl_DP (K1) = 0.95,Lactyl_DP (K2) = 0.97,Propionyl (K20) = 1.0	H1.1
SGVSLAALKKSLAAAGYDVEKNNSR	Propionyl (Any N-term); Propionyl (K9)	Propionyl (Any N-term); Propionyl (K65)	54.26	2660.41	3	887.811	-0.000804	69.644	28649	2	2	13	first_cycle:8333;last_cycle:8333;first_scan:31539;last_scan:31539;first_time:69.644;last_time:69.644;raw_file_identifier:HF2_025222;	0.08	Propionyl (K9) = 0.08	H1.1
SGVSLAALKKSLAAAGYDVEKNNSR	Propionyl (Any N-term); Propionyl (K21)	Propionyl (Any N-term); Propionyl (K77)	49.34	2660.41	3	887.809	-0.002604	68.474	28648	1	1	10	first_cycle:8284;last_cycle:8284;first_scan:30985;last_scan:30985;first_time:68.474;last_time:68.474;raw_file_identifier:HF2_025222;	1	Propionyl (K21) = 1.0	H1.1
SGVSLAALKKSLAAAGYDVEKNNSR	Propionyl (Any N-term); Propionyl (K10)	Propionyl (Any N-term); Propionyl (K66)	64.6	2660.41	3	887.811	-0.000804	69.644	28649	1	1	14	first_cycle:8333;last_cycle:8333;first_scan:31539;last_scan:31539;first_time:69.644;last_time:69.644;raw_file_identifier:HF2_025222;	0.92	Propionyl (K10) = 0.92	H1.1
SGVSLAALKKSLAAAGYDVEKNNSR	Propionyl (Any N-term); Propionyl (K9); Propionyl (K21)	Propionyl (Any N-term); Propionyl (K65); Propionyl (K77)	123.87	2716.44	3	906.489	0.001691	72.741	28893	1	1	23	first_cycle:8420;last_cycle:8420;first_scan:33006;last_scan:33006;first_time:72.741;last_time:72.741;raw_file_identifier:HF2_025222;	0.67	Propionyl (K9) = 0.67,Propionyl (K21) = 1.0	H1.1
SGVSLAALKKSLAAAGYDVEKNNSR	Propionyl (Any N-term); Propionyl (K10); Propionyl (K21)	Propionyl (Any N-term); Propionyl (K66); Propionyl (K77)	120.82	2716.44	3	906.489	0.001691	72.741	28893	2	2	21	first_cycle:8420;last_cycle:8420;first_scan:33006;last_scan:33006;first_time:72.741;last_time:72.741;raw_file_identifier:HF2_025222;	0.33	Propionyl (K10) = 0.33,Propionyl (K21) = 1.0	H1.1
SGVSLAALKKSLAAAGYDVEKNNSR	Propionyl (Any N-term); Lactyl_DP (K10); Propionyl (K21)	Propionyl (Any N-term); Lactyl_DP (K66); Propionyl (K77)	66.95	2732.43	3	911.819	0.000451	71.78	28963	1	1	13	first_cycle:8399;last_cycle:8399;first_scan:32564;last_scan:32564;first_time:71.780;last_time:71.780;raw_file_identifier:HF2_025222;	0.56	Lactyl_DP (K10) = 0.56,Propionyl (K21) = 0.9	H1.1
SGVSLAALKKSLAAAGYDVEKNNSR	Propionyl (Any N-term); Lactyl_DP (K9); Propionyl (K21)	Propionyl (Any N-term); Lactyl_DP (K65); Propionyl (K77)	64.81	2732.43	3	911.819	0.000451	71.78	28963	2	2	13	first_cycle:8399;last_cycle:8399;first_scan:32564;last_scan:32564;first_time:71.780;last_time:71.780;raw_file_identifier:HF2_025222;	0.34	Lactyl_DP (K9) = 0.34,Propionyl (K21) = 0.9	H1.1
SGVSLAALKKSLAAAGYDVEKNNSR	Propionyl (Any N-term); Propionyl (K9); Lactyl_DP (K21)	Propionyl (Any N-term); Propionyl (K65); Lactyl_DP (K77)	56.79	2732.43	3	911.819	0.000451	71.78	28963	5	5	13	first_cycle:8399;last_cycle:8399;first_scan:32564;last_scan:32564;first_time:71.780;last_time:71.780;raw_file_identifier:HF2_025222;	0.05	Propionyl (K9) = 0.05,Lactyl_DP (K21) = 0.1	H1.1
SGVSLAALKKSLAAAGYDVEKNNSR	Propionyl (Any N-term); Acetyl (K9); Butyryl (K10); Propionyl (K21)	Propionyl (Any N-term); Acetyl (K65); Butyryl (K66); Propionyl (K77)	86.13	2772.47	3	925.162	-0.000514	73.169	29140	2	2	13	first_cycle:8430;last_cycle:8430;first_scan:33205;last_scan:33205;first_time:73.169;last_time:73.169;raw_file_identifier:HF2_025222;	0.09	Acetyl (K9) = 0.09,Butyryl (K10) = 0.09,Propionyl (K21) = 1.0	H1.1
SGVSLAALKKSLAAAGYDVEKNNSR	Propionyl (Any N-term); Propionyl (K9); Propionyl (K10); Propionyl (K21)	Propionyl (Any N-term); Propionyl (K65); Propionyl (K66); Propionyl (K77)	95.76	2772.47	3	925.162	-0.000514	73.169	29140	1	1	23	first_cycle:8430;last_cycle:8430;first_scan:33205;last_scan:33205;first_time:73.169;last_time:73.169;raw_file_identifier:HF2_025222;	0.82	Propionyl (K9) = 0.82,Propionyl (K10) = 0.82,Propionyl (K21) = 1.0	H1.1
SGVSLAALKKSLAAAGYDVEKNNSR	Propionyl (Any N-term); Lactyl_DP (K9); Propionyl (K10); Propionyl (K21)	Propionyl (Any N-term); Lactyl_DP (K65); Propionyl (K66); Propionyl (K77)	46.4	2788.46	3	930.495	0.001347	73.571	29214	2	1	15	first_cycle:8442;last_cycle:8442;first_scan:33394;last_scan:33394;first_time:73.571;last_time:73.571;raw_file_identifier:HF2_025222;	0.5	Lactyl_DP (K9) = 0.5,Propionyl (K10) = 0.5,Propionyl (K21) = 1.0	H1.1
SETAPVAQAASTATEKPAAAKKTKKPAKAAAPR	Propionyl (Any N-term); Propionyl (K16); Acetyl (K21); Propionyl (K24); Propionyl (K25); Propionyl (K28)	Propionyl (Any N-term); Propionyl (K17); Acetyl (K22); Propionyl (K25); Propionyl (K26); Propionyl (K29)	29.36	3568.95	3	1190.66	0.001836	48.943	31461	6	4	10	first_cycle:7515;last_cycle:7515;first_scan:21712;last_scan:21712;first_time:48.943;last_time:48.943;raw_file_identifier:HF2_025222;	0.04	Propionyl (K16) = 0.09,Acetyl (K21) = 0.42,Propionyl (K25) = 0.96,Propionyl (K24) = 0.93,Propionyl (K28) = 1.0	H1.1
SETAPVAQAASTATEKPAAAKKTKKPAKAAAPR	Propionyl (Any N-term); Acetyl (K16); Propionyl (K21); Butyryl (K22); Acetyl (K24); Propionyl (K28)	Propionyl (Any N-term); Acetyl (K17); Propionyl (K22); Butyryl (K23); Acetyl (K25); Propionyl (K29)	42.45	3568.95	4	893.242	-0.002067	51.012	31457	8	4	13	first_cycle:7603;last_cycle:7603;first_scan:22703;last_scan:22703;first_time:51.012;last_time:51.012;raw_file_identifier:HF2_025222;	0.01	Acetyl (K16) = 1.0,Butyryl (K22) = 0.12,Acetyl (K24) = 0.01,Propionyl (K28) = 1.0,Propionyl (K21) = 0.81	H1.1
SETAPVAQAASTATEKPAAAKKTKKPAKAAAPR	Propionyl (Any N-term); Acetyl (K16); Propionyl (K21); Propionyl (K24); Propionyl (K25); Propionyl (K28)	Propionyl (Any N-term); Acetyl (K17); Propionyl (K22); Propionyl (K25); Propionyl (K26); Propionyl (K29)	42.34	3568.95	4	893.242	-0.002067	51.012	31457	9	5	13	first_cycle:7603;last_cycle:7603;first_scan:22703;last_scan:22703;first_time:51.012;last_time:51.012;raw_file_identifier:HF2_025222;	0.01	Acetyl (K16) = 1.0,Propionyl (K25) = 0.49,Propionyl (K24) = 0.49,Propionyl (K28) = 1.0,Propionyl (K21) = 0.81	H1.1
SETAPVAQAASTATEKPAAAKKTKKPAKAAAPR	Propionyl (Any N-term); Acetyl (K16); Propionyl (K21); Propionyl (K22); Acetyl (K24); Butyryl (K25)	Propionyl (Any N-term); Acetyl (K17); Propionyl (K22); Propionyl (K23); Acetyl (K25); Butyryl (K26)	49.54	3568.95	4	893.246	0.001733	51.378	31462	1	1	15	first_cycle:7611;last_cycle:7611;first_scan:22874;last_scan:22874;first_time:51.378;last_time:51.378;raw_file_identifier:HF2_025222;	0.39	Propionyl (K22) = 0.77,Butyryl (K25) = 0.46,Acetyl (K16) = 1.0,Acetyl (K24) = 0.46,Propionyl (K21) = 0.79	H1.1
SETAPVAQAASTATEKPAAAKKTKKPAKAAAPR	Propionyl (Any N-term); Acetyl (K16); Propionyl (K22); Propionyl (K24); Propionyl (K25); Propionyl (K28)	Propionyl (Any N-term); Acetyl (K17); Propionyl (K23); Propionyl (K25); Propionyl (K26); Propionyl (K29)	39.17	3568.95	3	1190.66	0.001836	48.943	31461	2	1	11	first_cycle:7515;last_cycle:7515;first_scan:21712;last_scan:21712;first_time:48.943;last_time:48.943;raw_file_identifier:HF2_025222;	0.37	Propionyl (K22) = 0.77,Acetyl (K16) = 0.47,Propionyl (K25) = 0.96,Propionyl (K24) = 0.93,Propionyl (K28) = 1.0	H1.1
SETAPVAQAASTATEKPAAAKKTKKPAKAAAPR	Propionyl (Any N-term); Acetyl (K16); Propionyl (K21); Acetyl (K22); Butyryl (K24); Propionyl (K25)	Propionyl (Any N-term); Acetyl (K17); Propionyl (K22); Acetyl (K23); Butyryl (K25); Propionyl (K26)	32.18	3568.95	4	893.246	0.001733	51.378	31462	9	3	13	first_cycle:7611;last_cycle:7611;first_scan:22874;last_scan:22874;first_time:51.378;last_time:51.378;raw_file_identifier:HF2_025222;	0.01	Acetyl (K22) = 0.12,Acetyl (K16) = 1.0,Propionyl (K25) = 0.46,Propionyl (K21) = 0.79,Butyryl (K24) = 0.08	H1.1
SETAPVAQAASTATEKPAAAKKTKKPAKAAAPR	Propionyl (Any N-term); Acetyl (K16); Propionyl (K21); Propionyl (K22); Propionyl (K25); Propionyl (K28)	Propionyl (Any N-term); Acetyl (K17); Propionyl (K22); Propionyl (K23); Propionyl (K26); Propionyl (K29)	59.12	3568.95	4	893.242	-0.002067	51.012	31457	1	1	15	first_cycle:7603;last_cycle:7603;first_scan:22703;last_scan:22703;first_time:51.012;last_time:51.012;raw_file_identifier:HF2_025222;	0.39	Propionyl (K22) = 0.78,Acetyl (K16) = 1.0,Propionyl (K25) = 0.49,Propionyl (K28) = 1.0,Propionyl (K21) = 0.81	H1.1
SETAPVAQAASTATEKPAAAKKTKKPAKAAAPR	Propionyl (Any N-term); Acetyl (K16); Butyryl (K21); Acetyl (K22); Butyryl (K24); Acetyl (K25)	Propionyl (Any N-term); Acetyl (K17); Butyryl (K22); Acetyl (K23); Butyryl (K25); Acetyl (K26)	39.21	3568.95	4	893.246	0.001733	51.378	31462	7	2	14	first_cycle:7611;last_cycle:7611;first_scan:22874;last_scan:22874;first_time:51.378;last_time:51.378;raw_file_identifier:HF2_025222;	0.04	Butyryl (K21) = 0.11,Acetyl (K22) = 0.12,Acetyl (K25) = 0.07,Acetyl (K16) = 1.0,Butyryl (K24) = 0.08	H1.1
SETAPVAQAASTATEKPAAAKKTKKPAKAAAPR	Propionyl (Any N-term); Acetyl (K21); Propionyl (K22); Propionyl (K24); Propionyl (K25); Propionyl (K28)	Propionyl (Any N-term); Acetyl (K22); Propionyl (K23); Propionyl (K25); Propionyl (K26); Propionyl (K29)	33.27	3568.95	4	893.244	-6.7e-05	48.929	31458	2	2	11	first_cycle:7515;last_cycle:7515;first_scan:21706;last_scan:21706;first_time:48.929;last_time:48.929;raw_file_identifier:HF2_025222;	0.28	Propionyl (K22) = 0.69,Acetyl (K21) = 0.35,Propionyl (K25) = 0.96,Propionyl (K24) = 0.92,Propionyl (K28) = 1.0	H1.1
SETAPVAQAASTATEKPAAAKKTKKPAKAAAPR	Propionyl (Any N-term); Acetyl (K16); Butyryl (K21); Acetyl (K22); Propionyl (K25); Propionyl (K28)	Propionyl (Any N-term); Acetyl (K17); Butyryl (K22); Acetyl (K23); Propionyl (K26); Propionyl (K29)	49.19	3568.95	4	893.242	-0.002067	51.012	31457	5	3	14	first_cycle:7603;last_cycle:7603;first_scan:22703;last_scan:22703;first_time:51.012;last_time:51.012;raw_file_identifier:HF2_025222;	0.04	Butyryl (K21) = 0.08,Acetyl (K22) = 0.09,Acetyl (K16) = 1.0,Propionyl (K25) = 0.49,Propionyl (K28) = 1.0	H1.1
SETAPVAQAASTATEKPAAAKKTKKPAKAAAPR	Propionyl (Any N-term); Propionyl (K16); Acetyl (K22); Propionyl (K24); Propionyl (K25); Propionyl (K28)	Propionyl (Any N-term); Propionyl (K17); Acetyl (K23); Propionyl (K25); Propionyl (K26); Propionyl (K29)	30.46	3568.95	3	1190.66	0.001836	48.943	31461	5	3	10	first_cycle:7515;last_cycle:7515;first_scan:21712;last_scan:21712;first_time:48.943;last_time:48.943;raw_file_identifier:HF2_025222;	0.05	Propionyl (K16) = 0.09,Acetyl (K22) = 0.12,Propionyl (K25) = 0.96,Propionyl (K24) = 0.93,Propionyl (K28) = 1.0	H1.1
SETAPVAQAASTATEKPAAAKKTKKPAKAAAPR	Propionyl (Any N-term); Propionyl (K21); Acetyl (K22); Propionyl (K24); Propionyl (K25); Propionyl (K28)	Propionyl (Any N-term); Propionyl (K22); Acetyl (K23); Propionyl (K25); Propionyl (K26); Propionyl (K29)	31.59	3568.95	3	1190.66	0.001836	48.943	31461	3	2	10	first_cycle:7515;last_cycle:7515;first_scan:21712;last_scan:21712;first_time:48.943;last_time:48.943;raw_file_identifier:HF2_025222;	0.06	Acetyl (K22) = 0.12,Propionyl (K25) = 0.96,Propionyl (K24) = 0.93,Propionyl (K28) = 1.0,Propionyl (K21) = 0.11	H1.1
SETAPVAQAASTATEKPAAAKKTKKPAKAAAPR	Propionyl (Any N-term); Acetyl (K16); Acetyl (K21); Butyryl (K22); Propionyl (K25); Propionyl (K28)	Propionyl (Any N-term); Acetyl (K17); Acetyl (K22); Butyryl (K23); Propionyl (K26); Propionyl (K29)	50.59	3568.95	4	893.242	-0.002067	51.012	31457	3	2	14	first_cycle:7603;last_cycle:7603;first_scan:22703;last_scan:22703;first_time:51.012;last_time:51.012;raw_file_identifier:HF2_025222;	0.05	Acetyl (K16) = 1.0,Butyryl (K22) = 0.12,Acetyl (K21) = 0.11,Propionyl (K25) = 0.49,Propionyl (K28) = 1.0	H1.1
SETAPVAQAASTATEKPAAAKKTKKPAKAAAPR	Propionyl (Any N-term); Acetyl (K16); Propionyl (K22); Acetyl (K24); Butyryl (K25); Propionyl (K28)	Propionyl (Any N-term); Acetyl (K17); Propionyl (K23); Acetyl (K25); Butyryl (K26); Propionyl (K29)	29.14	3568.95	3	1190.66	0.001836	48.943	31461	7	5	10	first_cycle:7515;last_cycle:7515;first_scan:21712;last_scan:21712;first_time:48.943;last_time:48.943;raw_file_identifier:HF2_025222;	0.04	Propionyl (K22) = 0.77,Butyryl (K25) = 0.04,Acetyl (K16) = 0.47,Acetyl (K24) = 0.06,Propionyl (K28) = 1.0	H1.1
SETAPVAQAASTATEKPAAAKKTKKPAKAAAPR	Propionyl (Any N-term); Acetyl (K21); Butyryl (K22); Propionyl (K24); Propionyl (K25); Propionyl (K28)	Propionyl (Any N-term); Acetyl (K22); Butyryl (K23); Propionyl (K25); Propionyl (K26); Propionyl (K29)	52.26	3582.96	4	896.748	0.000319	51.727	31499	2	2	12	first_cycle:7623;last_cycle:7623;first_scan:23045;last_scan:23045;first_time:51.727;last_time:51.727;raw_file_identifier:HF2_025222;	0.08	Butyryl (K22) = 0.09,Acetyl (K21) = 0.11,Propionyl (K25) = 1.0,Propionyl (K24) = 1.0,Propionyl (K28) = 1.0	H1.1
SETAPVAQAASTATEKPAAAKKTKKPAKAAAPR	Propionyl (Any N-term); Propionyl (K21); Propionyl (K22); Propionyl (K24); Propionyl (K25); Propionyl (K28)	Propionyl (Any N-term); Propionyl (K22); Propionyl (K23); Propionyl (K25); Propionyl (K26); Propionyl (K29)	62.07	3582.96	4	896.748	0.000319	51.727	31499	1	1	13	first_cycle:7623;last_cycle:7623;first_scan:23045;last_scan:23045;first_time:51.727;last_time:51.727;raw_file_identifier:HF2_025222;	0.77	Propionyl (K22) = 0.85,Propionyl (K25) = 1.0,Propionyl (K24) = 1.0,Propionyl (K28) = 1.0,Propionyl (K21) = 0.77	H1.1
SETAPVAQAASTATEKPAAAKKTKKPAKAAAPR	Propionyl (Any N-term); Propionyl (K16); Propionyl (K22); Propionyl (K24); Propionyl (K25); Propionyl (K28)	Propionyl (Any N-term); Propionyl (K17); Propionyl (K23); Propionyl (K25); Propionyl (K26); Propionyl (K29)	89.38	3582.96	3	1195.33	0.00095	51.777	31500	2	1	11	first_cycle:7624;last_cycle:7624;first_scan:23069;last_scan:23069;first_time:51.777;last_time:51.777;raw_file_identifier:HF2_025222;	0.45	Propionyl (K16) = 0.45,Propionyl (K22) = 0.89,Propionyl (K25) = 1.0,Propionyl (K24) = 1.0,Propionyl (K28) = 1.0	H1.1
SETAPVAQAASTATEKPAAAKKTKKPAKAAAPR	Propionyl (Any N-term); Butyryl (K16); Acetyl (K22); Propionyl (K24); Propionyl (K25); Propionyl (K28)	Propionyl (Any N-term); Butyryl (K17); Acetyl (K23); Propionyl (K25); Propionyl (K26); Propionyl (K29)	74.24	3582.96	3	1195.33	0.00095	51.777	31500	8	2	10	first_cycle:7624;last_cycle:7624;first_scan:23069;last_scan:23069;first_time:51.777;last_time:51.777;raw_file_identifier:HF2_025222;	0.01	Acetyl (K22) = 0.04,Butyryl (K16) = 0.03,Propionyl (K25) = 1.0,Propionyl (K24) = 1.0,Propionyl (K28) = 1.0	H1.1
SETAPVAQAASTATEKPAAAKKTKKPAKAAAPR	Propionyl (Any N-term); Oxidation (Q8); Acetyl (K21); Propionyl (K22); Propionyl (K24); Propionyl (K25); Propionyl (K28)	Propionyl (Any N-term); Oxidation (Q9); Acetyl (K22); Propionyl (K23); Propionyl (K25); Propionyl (K26); Propionyl (K29)	26.46	3584.94	3	1195.98	-0.003004	55.712	31505	9	5	9	first_cycle:7787;last_cycle:7787;first_scan:24982;last_scan:24982;first_time:55.712;last_time:55.712;raw_file_identifier:HF2_025222;	0.03	Propionyl (K22) = 0.11,Acetyl (K21) = 0.5,Oxidation (Q8) = 0.15,Propionyl (K25) = 1.0,Propionyl (K24) = 0.92,Propionyl (K28) = 1.0	H1.1
SETAPVAQAASTATEKPAAAKKTKKPAKAAAPR	Propionyl (Any N-term); Acetyl (K16); Lactyl_DP (K21); Propionyl (K22); Propionyl (K25); Propionyl (K28)	Propionyl (Any N-term); Acetyl (K17); Lactyl_DP (K22); Propionyl (K23); Propionyl (K26); Propionyl (K29)	27.15	3584.94	3	1195.98	-0.003004	55.712	31505	7	4	8	first_cycle:7787;last_cycle:7787;first_scan:24982;last_scan:24982;first_time:55.712;last_time:55.712;raw_file_identifier:HF2_025222;	0.04	Propionyl (K22) = 0.11,Acetyl (K16) = 0.47,Propionyl (K25) = 1.0,Lactyl_DP (K21) = 0.26,Propionyl (K28) = 1.0	H1.1
SETAPVAQAASTATEKPAAAKKTKKPAKAAAPR	Propionyl (Any N-term); Acetyl (K16); Lactyl_DP (K21); Propionyl (K24); Propionyl (K25); Propionyl (K28)	Propionyl (Any N-term); Acetyl (K17); Lactyl_DP (K22); Propionyl (K25); Propionyl (K26); Propionyl (K29)	34.87	3584.94	3	1195.98	-0.003004	55.712	31505	1	1	9	first_cycle:7787;last_cycle:7787;first_scan:24982;last_scan:24982;first_time:55.712;last_time:55.712;raw_file_identifier:HF2_025222;	0.22	Acetyl (K16) = 0.47,Propionyl (K25) = 1.0,Lactyl_DP (K21) = 0.26,Propionyl (K24) = 0.92,Propionyl (K28) = 1.0	H1.1
SETAPVAQAASTATEKPAAAKKTKKPAKAAAPR	Propionyl (Any N-term); Acetyl (K16); Lactyl_DP (K22); Propionyl (K24); Propionyl (K25); Propionyl (K28)	Propionyl (Any N-term); Acetyl (K17); Lactyl_DP (K23); Propionyl (K25); Propionyl (K26); Propionyl (K29)	33.55	3584.94	3	1195.98	-0.003004	55.712	31505	4	2	9	first_cycle:7787;last_cycle:7787;first_scan:24982;last_scan:24982;first_time:55.712;last_time:55.712;raw_file_identifier:HF2_025222;	0.16	Acetyl (K16) = 0.47,Propionyl (K25) = 1.0,Propionyl (K24) = 0.92,Propionyl (K28) = 1.0,Lactyl_DP (K22) = 0.33	H1.1
SETAPVAQAASTATEKPAAAKKTKKPAKAAAPR	Propionyl (Any N-term); Oxidation (Q8); Propionyl (K16); Acetyl (K21); Propionyl (K24); Propionyl (K25); Propionyl (K28)	Propionyl (Any N-term); Oxidation (Q9); Propionyl (K17); Acetyl (K22); Propionyl (K25); Propionyl (K26); Propionyl (K29)	27.75	3584.94	3	1195.98	-0.003004	55.712	31505	6	3	9	first_cycle:7787;last_cycle:7787;first_scan:24982;last_scan:24982;first_time:55.712;last_time:55.712;raw_file_identifier:HF2_025222;	0.04	Propionyl (K16) = 0.04,Acetyl (K21) = 0.5,Oxidation (Q8) = 0.15,Propionyl (K25) = 1.0,Propionyl (K24) = 0.92,Propionyl (K28) = 1.0	H1.1
SETAPVAQAASTATEKPAAAKKTKKPAKAAAPR	Propionyl (Any N-term); Acetyl (K21); Lactyl_DP (K22); Propionyl (K24); Propionyl (K25); Propionyl (K28)	Propionyl (Any N-term); Acetyl (K22); Lactyl_DP (K23); Propionyl (K25); Propionyl (K26); Propionyl (K29)	28.38	3584.94	3	1195.99	0.003196	55.483	31506	4	2	10	first_cycle:7782;last_cycle:7782;first_scan:24876;last_scan:24876;first_time:55.483;last_time:55.483;raw_file_identifier:HF2_025222;	0.14	Acetyl (K21) = 0.45,Propionyl (K25) = 1.0,Propionyl (K24) = 0.95,Propionyl (K28) = 1.0,Lactyl_DP (K22) = 0.37	H1.1
SETAPVAQAASTATEKPAAAKKTKKPAKAAAPR	Propionyl (Any N-term); Oxidation (Q8); Lactyl_DP (K16); Dimethyl (K21); Propionyl (K24); Propionyl (K25); Propionyl (K28)	Propionyl (Any N-term); Oxidation (Q9); Lactyl_DP (K17); Dimethyl (K22); Propionyl (K25); Propionyl (K26); Propionyl (K29)	27.75	3586.96	3	1196.66	-0.002389	55.712	31507	2	1	9	first_cycle:7787;last_cycle:7787;first_scan:24982;last_scan:24982;first_time:55.712;last_time:55.712;raw_file_identifier:HF2_025222;	0.16	Dimethyl (K21) = 0.35,Oxidation (Q8) = 0.67,Lactyl_DP (K16) = 0.2,Propionyl (K25) = 1.0,Propionyl (K24) = 0.57,Propionyl (K28) = 1.0	H1.1
SETAPVAQAASTATEKPAAAKKTKKPAKAAAPR	Propionyl (Any N-term); Oxidation (Q8); Dimethyl (K16); Lactyl_DP (K22); Propionyl (K24); Propionyl (K25); Propionyl (K28)	Propionyl (Any N-term); Oxidation (Q9); Dimethyl (K17); Lactyl_DP (K23); Propionyl (K25); Propionyl (K26); Propionyl (K29)	26.46	3586.96	3	1196.66	-0.002389	55.712	31507	4	2	9	first_cycle:7787;last_cycle:7787;first_scan:24982;last_scan:24982;first_time:55.712;last_time:55.712;raw_file_identifier:HF2_025222;	0.12	Dimethyl (K16) = 0.65,Oxidation (Q8) = 0.67,Propionyl (K25) = 1.0,Propionyl (K24) = 0.57,Propionyl (K28) = 1.0,Lactyl_DP (K22) = 0.46	H1.1
SETAPVAQAASTATEKPAAAKKTKKPAKAAAPR	Propionyl (Any N-term); Dimethyl (K16); Lactyl_DP (K21); Lactyl_DP (K24); Propionyl (K25); Propionyl (K28)	Propionyl (Any N-term); Dimethyl (K17); Lactyl_DP (K22); Lactyl_DP (K25); Propionyl (K26); Propionyl (K29)	26.02	3586.96	3	1196.66	-0.002389	55.712	31507	6	3	8	first_cycle:7787;last_cycle:7787;first_scan:24982;last_scan:24982;first_time:55.712;last_time:55.712;raw_file_identifier:HF2_025222;	0.11	Dimethyl (K16) = 0.65,Lactyl_DP (K24) = 0.25,Propionyl (K25) = 1.0,Lactyl_DP (K21) = 0.42,Propionyl (K28) = 1.0	H1.1
SETAPVAQAASTATEKPAAAKKTKKPAKAAAPR	Propionyl (Any N-term); Propionyl (K16); Propionyl (K21); Acetyl (K22); Propionyl (K24); Propionyl (K25); Propionyl (K28)	Propionyl (Any N-term); Propionyl (K17); Propionyl (K22); Acetyl (K23); Propionyl (K25); Propionyl (K26); Propionyl (K29)	52.23	3624.97	4	907.249	-0.001721	49.588	31601	6	2	11	first_cycle:7530;last_cycle:7530;first_scan:22012;last_scan:22012;first_time:49.588;last_time:49.588;raw_file_identifier:HF2_025222;	0.03	Propionyl (K16) = 0.45,Acetyl (K22) = 0.1,Propionyl (K25) = 0.9,Propionyl (K24) = 0.9,Propionyl (K28) = 1.0,Propionyl (K21) = 0.48	H1.1
[truncated: 941 more rows]

## Sheet: Suppl_Table7
Supplementary table 7: list of peptides identified by Mascot with a score above 25, when analyzing the gel band corresponding to histone H4 from mouse testis
sequence	modifications	ptm_protein_positions	psm_score	calculated_mass	charge	experimental_moz	delta_moz	rt	initial_query_id	rank	cd_pretty_rank	fragment_matches_count	spectrum_title	ptm_score	ptm_sites_confidence	accession
[truncated: 476 more rows]

## Sheet: Suppl_table8
Supplementary Table 8: MS1 intensities of H3.1 K18(pr)Q(ox)K23(pr) and K18(pr)K23(pr) peptides in different analyses of mouse testis histones at the apex of their chromatographic peaks
[truncated: 6 more rows]

[truncated: 3 more sheets: Suppl_table9, Suppl_table10, Suppl_table11]
